# Supplementary material for: Robust Validation and Comprehensive Analysis of a Novel Signature Derived from Crucial Metabolic Pathways of Pancreatic Ductal Adenocarcinoma
Source: Cancers (Basel). 2022 Apr 4;14(7):1825. doi: 10.3390/cancers14071825 (PMC8997486; doi:10.3390/cancers14071825)
Supplement: Supplementary file 1 [file cancers-14-01825-s001.zip › supplementary tables.xlsx]

## Sheet: S1
Table S1 Detailed baseline information of the included cohorts
E-MTAB-6134		N		ICGC		N		GSE79668		N		GSE62452		N
	N=288				N=66				N=51				N=65
gender:		288		Gender	0.51 (0.50)	65		age	64.0 (11.6)	51		Grade:		64
female	122 (42.4%)			Age	65.9 (11.2)	65		gender:		51		G1	2 (3.12%)
male	166 (57.6%)			T stage:		64		female	19 (37.3%)			G2	32 (50.0%)
grade:		288		T2	3 (4.69%)			male	32 (62.7%)			G3	29 (45.3%)
G1	110 (38.2%)			T3	59 (92.2%)			T:		51		G4	1 (1.56%)
G2	130 (45.1%)			T4	1 (1.56%)			T1	3 (5.88%)			Stage:		64
G3	48 (16.7%)			TX	1 (1.56%)			T2	12 (23.5%)			Stage1	4 (6.25%)
T stage:		288		N stage:		64		T3	31 (60.8%)			Stage2	44 (68.8%)
T1	12 (4.17%)			N0	17 (26.6%)			T4	5 (9.80%)			Stage3	10 (15.6%)
T2	39 (13.5%)			N1	46 (71.9%)			N:		51		Stage4	6 (9.38%)
T3	237 (82.3%)							N0	14 (27.5%)
N stage:		288						N1	37 (72.5%)
N0	72 (25.0%)							diabetes:		51
N1	216 (75.0%)							No	29 (56.9%)
resection margin:		288						Yes	22 (43.1%)
not available	4 (1.39%)
resection margin R0	235 (81.6%)
resection margin R1	49 (17.0%)
Subtype:		288
Desmoplastic	76 (26.4%)
ImmuneClassical	31 (10.8%)
PureBasal-like	29 (10.1%)
PureClassical	83 (28.8%)
StromaActivated	69 (24.0%)
KRAS mutation:		288
mutation in KRAS	230 (79.9%)
no mutation in KRAS	31 (10.8%)
not available	27 (9.38%)
TP53 mutation:		288
mutation in TP53	181 (62.8%)
no mutation in TP53	80 (27.8%)
not available	27 (9.38%)
CDKN2A mutation:		288
mutation in CDKN2A	41 (14.2%)
no mutation in CDKN2A	220 (76.4%)
not available	27 (9.38%)

## Sheet: S2
Table S2 Basic information of PADC datasets
Accession number /Source	Platform	Number of patients	tumor	Survival data
E-MTAB-6134	Affymetrix Human Genome U219 Array	288	288	OS
International Cancer Genome Consortium (ICGC)	Unknown	66	66	OS
GEO: GSE79668	Illumina HiSeq 200	51	51	OS
GEO: GSE71729	Agilent-014850 Whole Human Genome Microarray 4x44K G4112F	123	123	OS
GEO: GSE62452	Affymetrix Human Gene 1.0 ST Array	65	65	OS
GEO: GSE28735	Affymetrix Human Gene 1.0 ST Array	42	42	OS

## Sheet: S3
Table S3 Primer sequences for RT-qPCR.
Gene	Forward	Reverse
BPNT1	5'-CACTGTGTTGATGCGGTTGG-3'	5'-AAGGCAGATCCTCTTCCCCT-3'
ECD	5'-CTGCCTGACAACACCGATCA-3'	5'-CCACATTTGGGGCTCATGGA-3'
PC	5'-CGACGGCGAGGAGATAGTG-3'	5'-GAGTAGATGGCTACGGTGCG-3'
TPI1	5'-GGAAGTTCTTCGTTGGGGGAA-3'	5'-TTGGGATCTAGCTTCTGCCG-3'
VLDLR	5'-GCCATATGAGAACATGCCGC-3'	5'-GGTGAACTCGTCGGGACTAC-3'
CDA	5'-AAGTCAGCCTACTGCCCCTA-3'	5'-ATCTTGCATGTCACTGGCGA-3'
ENPEP	5'-CCTTGGCAAGAGCTCAACTTC-3'	5'-CCTAACACGGAGGAACGGAG-3'
HES6	5'-CAAGCTGGAGAACGCCGAAG-3'	5'-CATGGACTCGAGCAGATGGT-3'
LONP1	5'-GGGTTTTGGGAAGCGAGCAG-3'	5'-TCTCGACCACATCCGACTCA-3'
NPC1	5'-AACCTGGTGATGAGCTGTGG-3'	5'-CAGTGGCACAACTTTTGGCT-3'
SLC6A6	5'-CTCAGACAACAGACACGCGA-3'	5'-CTGGTGAGGGCTTCAGGATG-3'
EFHC1	5'-GCATGGCTTGCCCTTTCTTC-3'	5'-AAGACTGGTGCCTTACTGGC-3'
PFKM	5'-GGGTCCGACACAGTCTCCT-3'	5'-TTTATGCATGGCTGCCTCCT-3'
SULT1B1	5'-GTGGCCTATGGTTCCTGGTT-3'	5'-GTCACCAGCCGTCCCTTTAC-3'
ALDOC	5'-GTTTGCGGATCAGAACCCGA-3'	5'-ATGGTGACAGCTCCCTGTG-3'
CXCL16	5'-CACCGCAGCCCTTTCCTATG-3'	5'-GCAGTGGCTGGTTAGTCCTATG-3'
β-actin	5'-TTGTTACAGGAAGTCCCTTGCC-3'	5'-ATGCTATCACCTCCCCTGTGTG-3'

## Sheet: S4
Table S4 Correlation analyses of 16 genes signature
From	to	p-value	correlation
ALDOC	BPNT1	0.0718195	0.106249
ALDOC	CDA	9.11e-06	0.259013
ALDOC	ECD	0.0430722	0.119328
ALDOC	EFHC1	0.98115	-0.0013983
ALDOC	ENPEP	0.613443	0.0298905
ALDOC	HES6	0.561117	-0.034367
ALDOC	LONP1	0.018681	0.138591
ALDOC	NPC1	0.000400972	0.207604
ALDOC	PC	0.0403868	0.120866
ALDOC	PFKM	0.151778	-0.084657
ALDOC	SLC6A6	0.691444	0.0234724
ALDOC	SULT1B1	0.732872	0.0201855
ALDOC	TPI1	0	0.523066
ALDOC	VLDLR	0.625658	0.0288662
CDA	BPNT1	0.734548	0.0200539
CDA	ECD	0.174592	0.0801981
CDA	PC	0.00213382	0.180257
CDA	TPI1	1.28e-09	0.350167
CDA	VLDLR	0.777192	0.0167464
CXCL16	ALDOC	0.159366	-0.0831385
CXCL16	BPNT1	0.0121306	0.147636
CXCL16	CDA	0.187411	-0.0779009
CXCL16	ECD	0.0512889	-0.114968
CXCL16	EFHC1	0.00566555	-0.16264
CXCL16	ENPEP	0.69114	-0.0235106
CXCL16	HES6	0.0180077	0.139312
CXCL16	LONP1	0.00230536	-0.178919
CXCL16	NPC1	0.0381034	0.122269
CXCL16	PC	0.225788	0.0715951
CXCL16	PFKM	0.380686	0.0518469
CXCL16	SLC6A6	0.0948051	0.0986285
CXCL16	SULT1B1	0.0296312	0.128191
CXCL16	TPI1	0.102574	0.096391
CXCL16	VLDLR	0.000102064	-0.226955
ECD	BPNT1	0.00656475	0.15998
EFHC1	BPNT1	0.939376	0.00450108
EFHC1	CDA	0.603164	0.0307593
EFHC1	ECD	0.000455315	0.205267
EFHC1	ENPEP	0.100661	-0.0969293
EFHC1	HES6	0.11468	-0.0931581
EFHC1	LONP1	0.0828084	0.10239
EFHC1	NPC1	0.47617	0.0421477
EFHC1	PC	0.327312	0.0579236
EFHC1	SLC6A6	0.924918	-0.00557737
EFHC1	TPI1	0.483779	-0.0414243
EFHC1	VLDLR	0.0327158	0.125885
ENPEP	BPNT1	0.0938097	-0.0989256
ENPEP	CDA	0.833565	-0.0124358
ENPEP	ECD	0.0177343	0.139642
ENPEP	PC	0.248734	-0.0681839
ENPEP	TPI1	0.724279	0.0208743
ENPEP	VLDLR	0.00459494	0.166559
HES6	BPNT1	0.659188	-0.0260822
HES6	CDA	0.00878599	-0.154273
HES6	ECD	0.474027	-0.0423308
HES6	ENPEP	0.120778	-0.09163
HES6	PC	0.316189	-0.0592681
HES6	TPI1	0.159628	-0.0830691
HES6	VLDLR	0.916201	0.00622717
LONP1	BPNT1	0.453754	0.044294
LONP1	CDA	0.82458	0.0131099
LONP1	ECD	0.186267	0.0780827
LONP1	ENPEP	0.0196554	-0.13741
LONP1	HES6	0.087481	-0.100875
LONP1	PC	0.0551428	0.113133
LONP1	TPI1	0.0013577	0.188184
LONP1	VLDLR	0.456014	0.044095
NPC1	BPNT1	0.001264	0.189374
NPC1	CDA	0.0120194	0.147928
NPC1	ECD	0.000107328	0.226815
NPC1	ENPEP	0.780868	-0.0164629
NPC1	HES6	0.133955	-0.0885091
NPC1	LONP1	0.000691154	0.199153
NPC1	PC	0.120764	0.0916335
NPC1	TPI1	7.91e-08	0.311485
NPC1	VLDLR	0.174419	-0.0802491
PC	BPNT1	0.230842	-0.0708235
PC	ECD	0.228985	-0.0711056
PFKM	BPNT1	0.0149833	0.143324
PFKM	CDA	0.0957576	0.0983426
PFKM	ECD	0.60153	0.0308806
PFKM	EFHC1	0.902831	-0.00722534
PFKM	ENPEP	0.0582946	0.111711
PFKM	HES6	0.00303168	-0.174316
PFKM	LONP1	0.0486868	-0.116295
PFKM	NPC1	0.310488	-0.0599448
PFKM	PC	0.49433	-0.0404314
PFKM	SLC6A6	9.02e-05	0.229239
PFKM	TPI1	0.117691	0.0923857
PFKM	VLDLR	0.828665	0.0128075
SLC6A6	BPNT1	0.975536	-0.001814
SLC6A6	CDA	0.846708	0.0114341
SLC6A6	ECD	0.217821	0.0728146
SLC6A6	ENPEP	0.026519	0.130735
SLC6A6	HES6	0.00874989	-0.154354
SLC6A6	LONP1	0.000630974	-0.200591
SLC6A6	NPC1	0.0123424	-0.14738
SLC6A6	PC	0.621204	-0.0292387
SLC6A6	TPI1	0.91473	-0.00633316
SLC6A6	VLDLR	0.692813	-0.0233765
SULT1B1	BPNT1	1.08e-09	0.3517
SULT1B1	CDA	0.22534	-0.0716416
SULT1B1	ECD	0.497793	-0.0400868
SULT1B1	EFHC1	0.219361	0.0725943
SULT1B1	ENPEP	0.157566	-0.0834974
SULT1B1	HES6	0.238052	0.0697201
SULT1B1	LONP1	0.0643868	-0.109142
SULT1B1	NPC1	0.818852	-0.0135454
SULT1B1	PC	0.212407	-0.0736992
SULT1B1	PFKM	0.53301	-0.0368632
SULT1B1	SLC6A6	0.667031	0.0254432
SULT1B1	TPI1	0.810109	0.0142116
SULT1B1	VLDLR	0.0533866	-0.113956
TPI1	BPNT1	2.51e-06	0.274309
TPI1	ECD	0.00373337	0.170558
TPI1	PC	0.0177651	0.139604
VLDLR	BPNT1	0.0157915	-0.142124
VLDLR	ECD	0.0263832	0.130852
VLDLR	PC	0.243929	-0.0688794
VLDLR	TPI1	0.84862	-0.0112964

## Sheet: S5
Table S5 DEGs of gbcxMRS in the E-MTAB-6134 cohort
gbcxMRS-high VS gbcxMRS-low
Symbol	logFC	AveExpr	t	P-Value	FDR	B	change
SULT1B1	-1.52626	2.85169	-8.82371	2.70171e-15	1.24671e-11	24.1678	Down-Regulated
METTL7A	-1.19925	6.3133	-8.65215	7.37939e-15	2.27015e-11	23.2033	Down-Regulated
PBLD	-1.20995	3.72841	-8.42684	2.73561e-14	5.61043e-11	21.9458	Down-Regulated
PTCH1	-1.17117	4.75165	-8.2419	7.95062e-14	1.31949e-10	20.9219	Down-Regulated
PIP5K1B	-1.30246	3.54832	-7.83609	8.01996e-13	8.70779e-10	18.7043	Down-Regulated
KCNE3	-1.47745	5.08936	-7.55617	3.84646e-12	2.73069e-09	17.2008	Down-Regulated
SLC40A1	-1.16411	6.86687	-7.44481	7.13031e-12	3.98822e-09	16.6091	Down-Regulated
AOC1	-1.17789	5.61911	-7.40594	8.83618e-12	4.40806e-09	16.4035	Down-Regulated
ADH1C	-1.37693	3.99777	-7.18348	2.98763e-11	1.17331e-08	15.2362	Down-Regulated
GPX2	-1.66424	7.60499	-7.14528	3.67666e-11	1.33066e-08	15.0374	Down-Regulated
GPR160	-1.04437	3.42006	-7.1018	4.6533e-11	1.65174e-08	14.8118	Down-Regulated
CYP2C18	-1.07871	4.87478	-7.08019	5.23005e-11	1.73849e-08	14.6999	Down-Regulated
PLEKHS1	-1.36201	5.15811	-6.81369	2.17896e-10	5.82887e-08	13.3338	Down-Regulated
REG4	-2.50262	5.95476	-6.63461	5.60012e-10	1.29209e-07	12.4309	Down-Regulated
NPNT	-1.01368	4.86618	-6.49909	1.13434e-09	2.2274e-07	11.7562	Down-Regulated
EPS8L3	-1.21004	5.49709	-6.4558	1.41898e-09	2.64562e-07	11.5422	Down-Regulated
LYZ	-1.23108	9.41181	-6.38683	2.0239e-09	3.43517e-07	11.203	Down-Regulated
SMIM24	-1.14937	5.35785	-6.29084	3.30644e-09	5.12859e-07	10.7343	Down-Regulated
LGALS4	-1.29824	7.71172	-6.24599	4.15306e-09	6.23229e-07	10.5167	Down-Regulated
PPP1R1B	-1.64096	5.2307	-6.23862	4.31123e-09	6.36614e-07	10.481	Down-Regulated
TSPAN8	-1.56121	7.88344	-6.18773	5.57714e-09	7.57462e-07	10.2353	Down-Regulated
HSD17B2	-1.16379	5.03489	-6.15885	6.45096e-09	8.38535e-07	10.0965	Down-Regulated
CLDN18	-2.44625	6.29844	-6.11595	8.00278e-09	1.00115e-06	9.89085	Down-Regulated
CTSE	-1.52869	8.5867	-6.08644	9.27772e-09	1.13409e-06	9.74987	Down-Regulated
CXCL14	-1.60594	7.8985	-6.04746	1.12706e-08	1.33355e-06	9.56434	Down-Regulated
ADRA2A	-1.13616	4.8842	-5.97221	1.63775e-08	1.73733e-06	9.20814	Down-Regulated
HMGCS2	-1.16415	3.96324	-5.93634	1.95533e-08	2.00509e-06	9.03926	Down-Regulated
CA2	-1.16091	3.52319	-5.86343	2.79798e-08	2.68985e-06	8.69795	Down-Regulated
AKR1B10	-1.39174	3.97412	-5.82293	3.41031e-08	3.17917e-06	8.50952	Down-Regulated
AZGP1	-1.00965	4.7239	-5.76009	4.62917e-08	4.06882e-06	8.21868	Down-Regulated
OMD	-1.03692	3.14386	-5.75621	4.71695e-08	4.12632e-06	8.20081	Down-Regulated
COLGALT2	-1.07837	4.04327	-5.65549	7.66463e-08	6.2599e-06	7.73906	Down-Regulated
TRNP1	-1.13932	5.49646	-5.5298	1.39476e-07	1.0216e-05	7.1701	Down-Regulated
CLRN3	-1.01687	3.7694	-5.50892	1.53941e-07	1.10133e-05	7.07639	Down-Regulated
MUC13	-1.17799	5.83478	-5.49065	1.6779e-07	1.17313e-05	6.99458	Down-Regulated
PIGR	-1.81591	7.25308	-5.43457	2.18335e-07	1.43078e-05	6.74462	Down-Regulated
ADH1B	-1.10022	4.82737	-5.37386	2.89816e-07	1.7891e-05	6.47591	Down-Regulated
CLDN2	-1.25385	5.81021	-5.32121	3.69918e-07	2.18145e-05	6.24449	Down-Regulated
CXCL17	-1.40786	5.60249	-5.25589	4.99667e-07	2.85414e-05	5.95955	Down-Regulated
ANXA10	-1.59045	5.24399	-5.24722	5.19911e-07	2.91687e-05	5.92192	Down-Regulated
SFRP4	-1.07782	5.81223	-5.2148	6.02977e-07	3.26386e-05	5.78152	Down-Regulated
TFF1	-1.69885	7.80826	-5.14314	8.3498e-07	4.19947e-05	5.47335	Down-Regulated
ODAM	-1.02837	3.47819	-5.0451	1.2974e-06	6.07804e-05	5.05652	Down-Regulated
SLC4A4	-1.32905	4.60486	-4.91637	2.29493e-06	9.71555e-05	4.51779	Down-Regulated
PGC	-1.77597	5.24153	-4.80357	3.75287e-06	0.000144013	4.05393	Down-Regulated
GATM	-1.09204	6.10441	-4.78127	4.13236e-06	0.000155346	3.96316	Down-Regulated
SULT1C2	-1.27013	3.92157	-4.76561	4.42079e-06	0.000162872	3.8996	Down-Regulated
OGN	-1.00326	4.23515	-4.5659	1.03168e-05	0.000323596	3.10246	Down-Regulated
MUC17	-1.22844	4.91947	-4.35464	2.46137e-05	0.000643513	2.28719	Down-Regulated
C7	-1.09414	6.3677	-4.17882	4.96594e-05	0.0011097	1.63138	Down-Regulated
JCHAIN	-1.20949	7.35851	-4.02659	8.96958e-05	0.00175783	1.08079	Down-Regulated
APOD	-1.07464	8.77698	-3.99817	9.99898e-05	0.00191407	0.979817	Down-Regulated
SPINK1	-1.21718	8.29267	-3.91453	0.000137231	0.00244028	0.68595	Down-Regulated
MUCL3	-1.00554	5.4119	-3.56083	0.000496155	0.0065696	-0.500278	Down-Regulated
VSIG1	-1.09292	5.19956	-3.5232	0.000565906	0.00722371	-0.620987	Down-Regulated
OLFM4	-1.31524	6.62277	-3.49483	0.00062447	0.00778862	-0.711257	Down-Regulated
PPY	-1.17547	5.65797	-2.70877	0.00754152	0.0489973	-2.95866	Down-Regulated
ITGA5	1.21495	7.27012	9.63566	2.16581e-17	2.43606e-13	28.7997	Up-Regulated
DCBLD2	1.35186	7.21546	9.60271	2.63957e-17	2.43606e-13	28.6099	Up-Regulated
ADM	1.37641	6.01315	9.11555	4.82739e-16	2.97013e-12	25.8208	Up-Regulated
ANGPTL4	1.14252	5.09098	8.69024	5.90665e-15	2.1805e-11	23.417	Up-Regulated
CAV1	1.15313	6.71918	8.08253	1.98071e-13	2.8123e-10	20.046	Up-Regulated
FAM83A	1.58744	4.43082	7.89033	5.90332e-13	7.26423e-10	18.9983	Up-Regulated
LOXL2	1.30268	6.52844	7.70471	1.67875e-12	1.46937e-09	17.9958	Up-Regulated
TNC	1.67548	5.74276	7.68133	1.91359e-12	1.47171e-09	17.8703	Up-Regulated
ENO2	1.04975	6.51898	7.48894	5.58586e-12	3.22199e-09	16.8431	Up-Regulated
PLAU	1.26609	6.91799	7.33009	1.34105e-11	5.83518e-09	16.0037	Up-Regulated
FOSL1	1.11875	5.83416	7.05867	5.87431e-11	1.83776e-08	14.5886	Up-Regulated
MUC16	1.62533	3.85051	6.88428	1.49695e-10	4.25088e-08	13.6931	Up-Regulated
G0S2	1.20551	6.28958	6.82572	2.0442e-10	5.5488e-08	13.3949	Up-Regulated
CDA	1.09451	4.2742	6.73824	3.24806e-10	8.40186e-08	12.9519	Up-Regulated
PLIN2	1.0817	5.76425	6.72047	3.56722e-10	8.8978e-08	12.8622	Up-Regulated
SPP1	1.05212	8.89117	6.55311	8.56921e-10	1.79739e-07	12.0242	Up-Regulated
COL7A1	1.03418	5.2824	6.44505	1.4999e-09	2.76852e-07	11.4893	Up-Regulated
EREG	1.04581	3.2078	6.29108	3.30233e-09	5.12859e-07	10.7355	Up-Regulated
KRT6A	2.04439	4.18195	6.2126	4.91836e-09	6.94408e-07	10.3553	Up-Regulated
FN1	1.03154	9.81567	6.13675	7.20941e-09	9.24106e-07	9.99043	Up-Regulated
SCEL	1.12745	3.60457	5.9314	2.00348e-08	2.04311e-06	9.01608	Up-Regulated
CXCL8	1.43617	6.65206	5.52511	1.42601e-07	1.03627e-05	7.14905	Up-Regulated
CALB2	1.09989	4.39535	5.37093	2.93783e-07	1.80755e-05	6.46301	Up-Regulated
S100A2	1.03046	4.85077	5.04315	1.30871e-06	6.08469e-05	5.04831	Up-Regulated
PADI1	1.08945	4.4317	4.28936	3.20165e-05	0.000791113	2.04125	Up-Regulated
KLK10	1.19817	7.37711	3.96804	0.000112132	0.00208852	0.873372	Up-Regulated

## Sheet: S6
Table S6 GO enrichment analysis of E-MTAB-6134 cohort
ID	Description	GeneRatio	BgRatio	pvalue	FDR	qvalue	geneID	Count
GO:0030198	extracellular matrix organization	7/26	395/18866	7.8023e-07	0.000350651	0.000239956	SPP1/LOXL2/ITGA5/TNC/FN1/COL7A1/CAV1	7
GO:0043062	extracellular structure organization	7/26	396/18866	7.93561e-07	0.000350651	0.000239956	SPP1/LOXL2/ITGA5/TNC/FN1/COL7A1/CAV1	7
GO:0035635	entry of bacterium into host cell	3/26	15/18866	1.04568e-06	0.000350651	0.000239956	KRT6A/CXCL8/CAV1	3
GO:0052372	modulation by symbiont of entry into host	3/26	45/18866	3.17289e-05	0.006823	0.00466908	KRT6A/CXCL8/CAV1	3
GO:0035987	endodermal cell differentiation	3/26	46/18866	3.39115e-05	0.006823	0.00466908	ITGA5/FN1/COL7A1	3
GO:0044409	entry into host	4/26	147/18866	4.62877e-05	0.0077609	0.0053109	KRT6A/ITGA5/CXCL8/CAV1	4
GO:0001706	endoderm formation	3/26	55/18866	5.81278e-05	0.00835379	0.00571663	ITGA5/FN1/COL7A1	3
GO:0001894	tissue homeostasis	10/53	261/18866	2.49895e-09	2.68138e-06	2.23854e-06	VSIG1/PBLD/MUC13/CLDN18/TFF1/PIGR/LYZ/JCHAIN/CA2/AZGP1	10
GO:0030277	maintenance of gastrointestinal epithelium	4/53	21/18866	3.20588e-07	0.000171996	0.00014359	VSIG1/PBLD/MUC13/TFF1	4
GO:0060249	anatomical structure homeostasis	10/53	469/18866	6.12984e-07	0.000219244	0.000183035	VSIG1/PBLD/MUC13/CLDN18/TFF1/PIGR/LYZ/JCHAIN/CA2/AZGP1	10
GO:0010669	epithelial structure maintenance	4/53	28/18866	1.08091e-06	0.000289953	0.000242066	VSIG1/PBLD/MUC13/TFF1	4
GO:0007586	digestion	6/53	141/18866	2.69349e-06	0.000578024	0.000482561	VSIG1/PBLD/MUC13/TFF1/PGC/ADRA2A	6
GO:0022600	digestive system process	5/53	102/18866	9.77424e-06	0.00174796	0.00145928	VSIG1/PBLD/MUC13/TFF1/ADRA2A	5
GO:0006721	terpenoid metabolic process	5/53	124/18866	2.52178e-05	0.00386552	0.00322711	AKR1B10/HMGCS2/CYP2C18/ADH1C/ADH1B	5

## Sheet: S7
Table S7 DEGs of gbcxMRS in the ICGC cohort
gbcxMRS-high VS gbcxMRS-low
Symbol	logFC	AveExpr	t	P-Value	FDR	B	change
SULT1B1	-4.21452	3.67286	-12.1303	1.06684e-13	2.03884e-09	19.9626	Down-Regulated
PAQR8	-2.32474	4.3702	-9.63225	4.16609e-11	3.98091e-07	14.7889	Down-Regulated
C9orf152	-2.44475	3.33801	-8.92211	2.63244e-10	1.67695e-06	13.1419	Down-Regulated
KCNE3	-2.54541	5.68817	-8.69375	4.829e-10	1.96312e-06	12.5957	Down-Regulated
PIP5K1B	-2.66005	3.75478	-8.67069	5.1361e-10	1.96312e-06	12.5401	Down-Regulated
IQGAP2	-1.79818	5.65515	-8.2544	1.58102e-09	5.03583e-06	11.5224	Down-Regulated
BTNL8	-3.18615	2.98819	-7.31987	2.12918e-08	5.08634e-05	9.14687	Down-Regulated
FRAT1	-1.10054	2.15363	-7.10812	3.88974e-08	7.43368e-05	8.59253	Down-Regulated
GALM	-1.362	4.4688	-7.03462	4.7997e-08	8.02594e-05	8.39886	Down-Regulated
FAM134B	-1.97645	4.71833	-6.9798	5.61642e-08	8.25657e-05	8.25399	Down-Regulated
GALNT6	-1.57263	4.75954	-6.75104	1.08521e-07	0.000138263	7.64592	Down-Regulated
AMIGO1	-1.33509	2.01908	-6.70819	1.22831e-07	0.000142223	7.53143	Down-Regulated
LYZ	-3.34973	10.7376	-6.67824	1.33955e-07	0.000142223	7.45126	Down-Regulated
SOWAHA	-1.57389	1.93314	-6.63676	1.51057e-07	0.00015194	7.34013	Down-Regulated
TPRN	-1.51636	3.61572	-6.57938	1.78416e-07	0.000165225	7.1861	Down-Regulated
CEBPA	-1.89629	2.68787	-6.57229	1.82127e-07	0.000165225	7.16704	Down-Regulated
CA8	-2.3851	2.38895	-6.55087	1.9382e-07	0.000165225	7.10944	Down-Regulated
LRRC66	-2.24066	2.74287	-6.43814	2.69061e-07	0.000205681	6.80565	Down-Regulated
XK	-1.8661	2.55655	-6.37403	3.24367e-07	0.000238422	6.63239	Down-Regulated
CHN2	-1.24151	4.21063	-6.31925	3.80636e-07	0.00026942	6.48407	Down-Regulated
SCIN	-2.00708	4.22417	-6.27155	4.37583e-07	0.000298666	6.35475	Down-Regulated
SSTR1	-1.46974	1.61701	-6.14748	6.29292e-07	0.000375825	6.01755	Down-Regulated
FAM177B	-2.55468	2.9886	-6.10014	7.23029e-07	0.000408371	5.88861	Down-Regulated
DMBT1	-4.29288	6.50018	-6.0985	7.26524e-07	0.000408371	5.88413	Down-Regulated
IHH	-2.58433	2.86709	-5.9826	1.02115e-06	0.000542516	5.56788	Down-Regulated
MPC2	-1.10485	6.24262	-5.98233	1.02195e-06	0.000542516	5.56715	Down-Regulated
GOLM1	-1.54082	7.94258	-5.97295	1.05053e-06	0.000542614	5.54152	Down-Regulated
ZBTB7C	-1.73487	3.06054	-5.93209	1.1847e-06	0.000595811	5.4298	Down-Regulated
CLDN18	-4.78162	6.41053	-5.91242	1.25527e-06	0.000615115	5.37602	Down-Regulated
AKR7A3	-2.35151	4.53001	-5.89806	1.30947e-06	0.000621702	5.33672	Down-Regulated
TMPRSS2	-2.06992	5.73215	-5.88087	1.37742e-06	0.000626758	5.28968	Down-Regulated
C5orf30	-1.5874	4.25708	-5.80457	1.72453e-06	0.000749032	5.08069	Down-Regulated
PRR15L	-2.1641	6.42041	-5.78451	1.82955e-06	0.000776989	5.0257	Down-Regulated
PIGR	-3.59492	8.12332	-5.74532	2.05359e-06	0.000853176	4.91824	Down-Regulated
GPR128	-2.52487	2.1239	-5.72777	2.16264e-06	0.000861046	4.8701	Down-Regulated
GPC3	-2.00358	3.35363	-5.69753	2.36435e-06	0.000922146	4.78713	Down-Regulated
F5	-2.09344	4.60749	-5.63091	2.87782e-06	0.00104549	4.60424	Down-Regulated
FOXA2	-2.08465	3.65453	-5.62838	2.89944e-06	0.00104549	4.59728	Down-Regulated
FUT2	-1.53744	5.64698	-5.58161	3.32858e-06	0.00113594	4.46881	Down-Regulated
PLCB4	-1.93789	3.67593	-5.52618	3.92025e-06	0.00131438	4.3165	Down-Regulated
CYP2J2	-1.52774	3.40152	-5.51297	4.07613e-06	0.00134308	4.2802	Down-Regulated
ACER2	-1.85614	3.78902	-5.50234	4.20618e-06	0.00136245	4.25096	Down-Regulated
TBXAS1	-1.34277	5.22613	-5.49202	4.3363e-06	0.00138118	4.2226	Down-Regulated
C1orf21	-1.82105	4.74419	-5.41705	5.41057e-06	0.00165356	4.01652	Down-Regulated
PRR15	-1.61391	5.06343	-5.41453	5.45102e-06	0.00165356	4.00958	Down-Regulated
REG4	-5.26272	6.74707	-5.40394	5.62422e-06	0.00165435	3.98046	Down-Regulated
SLAIN1	-1.74282	3.60078	-5.40378	5.62676e-06	0.00165435	3.98003	Down-Regulated
LRRC31	-2.16318	2.40437	-5.39525	5.77026e-06	0.00167084	3.95659	Down-Regulated
DKK4	-2.31421	2.20861	-5.34507	6.69175e-06	0.00188068	3.81862	Down-Regulated
OLFM4	-4.31853	9.35072	-5.25219	8.80252e-06	0.00227331	3.5633	Down-Regulated
C1orf210	-1.1096	3.8479	-5.24726	8.93159e-06	0.00227589	3.54974	Down-Regulated
SCGB2A1	-2.14468	2.49406	-5.22297	9.5953e-06	0.00241284	3.48299	Down-Regulated
TCEA3	-1.82781	5.15873	-5.20629	1.00793e-05	0.00246798	3.43716	Down-Regulated
SLC12A2	-1.55041	6.79529	-5.19803	1.03279e-05	0.00246798	3.41446	Down-Regulated
RGS7BP	-1.13946	1.57509	-5.18149	1.08445e-05	0.00246798	3.36901	Down-Regulated
PBLD	-1.76661	4.35918	-5.17332	1.1109e-05	0.00246798	3.34657	Down-Regulated
DDAH1	-1.29857	5.90864	-5.16748	1.1302e-05	0.00246798	3.33053	Down-Regulated
SHH	-2.16835	3.20008	-5.16648	1.13351e-05	0.00246798	3.3278	Down-Regulated
CADPS2	-1.30435	4.90029	-5.15984	1.15595e-05	0.00246798	3.30955	Down-Regulated
SORT1	-1.10234	5.92568	-5.15976	1.15623e-05	0.00246798	3.30933	Down-Regulated
TFF1	-4.52784	8.15579	-5.15187	1.18343e-05	0.00248533	3.28767	Down-Regulated
CMBL	-1.31749	5.83005	-5.10459	1.36046e-05	0.00279672	3.15784	Down-Regulated
RAVER2	-1.06388	3.81026	-5.10446	1.36097e-05	0.00279672	3.15749	Down-Regulated
FAM83E	-1.87676	5.08685	-5.0947	1.40068e-05	0.00284771	3.13071	Down-Regulated
ACSS1	-1.25136	4.20928	-5.06747	1.51774e-05	0.00305322	3.05596	Down-Regulated
ATP1B1	-1.76357	9.22789	-5.06012	1.55096e-05	0.00308753	3.0358	Down-Regulated
ALDOB	-2.70382	4.19991	-5.05268	1.58531e-05	0.00309153	3.0154	Down-Regulated
FRAT2	-1.23387	3.91918	-5.02546	1.71766e-05	0.00328585	2.94074	Down-Regulated
MRAP2	-1.8287	2.77159	-5.02512	1.71935e-05	0.00328585	2.93982	Down-Regulated
TMEM125	-1.37732	3.91808	-5.00721	1.81249e-05	0.00336226	2.8907	Down-Regulated
ARSE	-1.79855	4.0597	-5.00658	1.81585e-05	0.00336226	2.88898	Down-Regulated
TTC39A	-1.3205	4.84051	-5.004	1.8297e-05	0.00336226	2.8819	Down-Regulated
MUC13	-2.90292	6.23861	-4.99853	1.85936e-05	0.00338422	2.86693	Down-Regulated
CYSTM1	-1.80881	7.51315	-4.98089	1.95847e-05	0.00349797	2.81857	Down-Regulated
ATP8B1	-1.0337	5.834	-4.93304	2.25452e-05	0.0037946	2.68751	Down-Regulated
FAM105A	-1.83675	3.70709	-4.93225	2.25977e-05	0.0037946	2.68534	Down-Regulated
FAM46C	-1.62273	3.59007	-4.93168	2.26354e-05	0.0037946	2.68379	Down-Regulated
RBM47	-1.00291	6.48949	-4.92469	2.31055e-05	0.00380663	2.66465	Down-Regulated
PGC	-3.92535	3.67325	-4.90865	2.4221e-05	0.0039563	2.62076	Down-Regulated
GALNT12	-1.7796	4.89717	-4.89063	2.55387e-05	0.00413618	2.57145	Down-Regulated
HDHD3	-1.62679	5.37878	-4.88622	2.58716e-05	0.00415489	2.55939	Down-Regulated
EIF4EBP3	-1.27637	3.5323	-4.87376	2.68365e-05	0.00423861	2.52531	Down-Regulated
ENTPD3	-1.41467	2.87874	-4.85745	2.81531e-05	0.00437474	2.48072	Down-Regulated
AOC1	-2.19932	5.74289	-4.84927	2.88374e-05	0.00444445	2.45837	Down-Regulated
GADD45G	-1.1488	3.01481	-4.8259	3.08854e-05	0.00457644	2.39451	Down-Regulated
ADCK3	-1.12111	4.67914	-4.82327	3.11246e-05	0.00457644	2.38733	Down-Regulated
FAM189A2	-1.24866	1.90664	-4.81817	3.15933e-05	0.00457644	2.37342	Down-Regulated
ICK	-1.08435	4.11732	-4.81325	3.20527e-05	0.00457644	2.35999	Down-Regulated
SELENBP1	-1.72423	5.16972	-4.80644	3.26993e-05	0.00457644	2.3414	Down-Regulated
TMEM38A	-1.14059	3.26113	-4.80476	3.2861e-05	0.00457644	2.33681	Down-Regulated
TRNP1	-2.35971	6.26143	-4.80426	3.29096e-05	0.00457644	2.33543	Down-Regulated
GATA6	-1.71919	4.72255	-4.7988	3.34405e-05	0.00457644	2.32054	Down-Regulated
IMPA2	-1.09847	5.45571	-4.79794	3.35253e-05	0.00457644	2.31819	Down-Regulated
AKR1B10	-3.24504	5.04134	-4.78742	3.45755e-05	0.00468632	2.28948	Down-Regulated
LDHD	-1.25475	2.74537	-4.75499	3.80238e-05	0.00508163	2.20102	Down-Regulated
SEPP1	-1.62473	6.92039	-4.73746	4.00263e-05	0.00522175	2.15327	Down-Regulated
BLNK	-1.71372	4.13694	-4.73628	4.01652e-05	0.00522175	2.15005	Down-Regulated
FRZB	-1.71575	3.34114	-4.72544	4.14604e-05	0.00528233	2.12052	Down-Regulated
MOGAT2	-1.5199	1.7179	-4.71737	4.24521e-05	0.00533752	2.09853	Down-Regulated
CLCA1	-3.36508	2.15406	-4.68107	4.72089e-05	0.00574655	1.99974	Down-Regulated
RP11-903H12.5	-1.4932	3.97823	-4.67029	4.87198e-05	0.00585588	1.97044	Down-Regulated
CTSE	-2.97612	8.69061	-4.66348	4.96991e-05	0.00592311	1.95193	Down-Regulated
HEPACAM2	-2.09666	1.9384	-4.66211	4.98991e-05	0.00592311	1.94819	Down-Regulated
REPS2	-1.26986	4.77802	-4.64492	5.24701e-05	0.00604443	1.90147	Down-Regulated
REPIN1	-1.20227	5.59276	-4.63765	5.35962e-05	0.00610163	1.88172	Down-Regulated
PPM1H	-1.25449	4.15159	-4.63535	5.39572e-05	0.00610163	1.87548	Down-Regulated
GMDS	-1.60832	5.78355	-4.63201	5.44854e-05	0.00612512	1.86642	Down-Regulated
COLCA2	-1.34833	3.00755	-4.62781	5.51588e-05	0.00616457	1.855	Down-Regulated
DEGS2	-1.70907	3.06126	-4.59595	6.05324e-05	0.00660643	1.76857	Down-Regulated
GPX2	-2.57446	7.77068	-4.59421	6.0841e-05	0.00660643	1.76384	Down-Regulated
CAPN9	-2.30913	2.69926	-4.58792	6.19672e-05	0.00662967	1.74679	Down-Regulated
GPBAR1	-1.33627	2.02673	-4.58599	6.2316e-05	0.00662967	1.74157	Down-Regulated
ALDH1A1	-2.15617	7.03222	-4.5853	6.24426e-05	0.00662967	1.73968	Down-Regulated
VSIG2	-2.51439	6.01825	-4.58223	6.30037e-05	0.00665229	1.73137	Down-Regulated
CTB-55O6.8	-1.14548	2.23187	-4.55689	6.78321e-05	0.00700724	1.66273	Down-Regulated
CREB3L1	-1.34296	5.7314	-4.54276	7.06828e-05	0.00722248	1.62447	Down-Regulated
PRLR	-1.07223	2.0494	-4.54068	7.11131e-05	0.00722248	1.61883	Down-Regulated
2021-03-03	-1.30045	4.31025	-4.53799	7.16722e-05	0.00722248	1.61155	Down-Regulated
FHDC1	-1.06432	3.19369	-4.50906	7.7966e-05	0.00752215	1.53333	Down-Regulated
ENTPD8	-1.52165	2.12887	-4.50464	7.89746e-05	0.00752215	1.52139	Down-Regulated
CDS1	-1.24915	4.79761	-4.50129	7.97472e-05	0.00752215	1.51235	Down-Regulated
MGST2	-1.03257	6.54646	-4.4775	8.54587e-05	0.00792049	1.44809	Down-Regulated
RFK	-1.24169	5.15296	-4.47616	8.57904e-05	0.00792049	1.44449	Down-Regulated
PTCH1	-1.37743	4.02554	-4.4481	9.30736e-05	0.00839024	1.3688	Down-Regulated
COLGALT2	-1.98702	2.37841	-4.44414	9.41476e-05	0.00840035	1.35815	Down-Regulated
CRYL1	-1.45623	5.05814	-4.44134	9.49162e-05	0.00840035	1.3506	Down-Regulated
SOD1	-1.05248	8.02142	-4.43387	9.69956e-05	0.00841748	1.33047	Down-Regulated
AGR2	-2.40766	10.0207	-4.43292	9.72644e-05	0.00841748	1.3279	Down-Regulated
MID1IP1	-1.25623	5.11755	-4.43265	9.734e-05	0.00841748	1.32718	Down-Regulated
NOX1	-1.93398	1.39026	-4.41209	0.000103317	0.00881473	1.27184	Down-Regulated
EPHX2	-1.24817	3.80941	-4.40681	0.00010491	0.00887137	1.25764	Down-Regulated
ITLN1	-3.44348	2.46554	-4.39999	0.000107005	0.00900868	1.23928	Down-Regulated
GJB1	-1.77014	4.85301	-4.37988	0.00011342	0.00921833	1.18524	Down-Regulated
HNF4G	-1.68218	4.74869	-4.37715	0.000114319	0.00921833	1.17791	Down-Regulated
DGAT2	-1.19839	3.44724	-4.36805	0.000117367	0.00930708	1.15348	Down-Regulated
BTNL3	-1.62213	1.07199	-4.36477	0.000118488	0.00935712	1.14466	Down-Regulated
PDIK1L	-1.12943	3.5988	-4.35563	0.000121662	0.00954706	1.12013	Down-Regulated
MARCKSL1	-1.59078	7.18459	-4.35497	0.000121892	0.00954706	1.11838	Down-Regulated
SMIM24	-2.5514	4.40338	-4.35341	0.000122445	0.00955121	1.11418	Down-Regulated
NUDT8	-1.17292	3.19012	-4.34928	0.000123914	0.00955302	1.10311	Down-Regulated
ENAM	-1.193	1.17931	-4.34913	0.000123968	0.00955302	1.10271	Down-Regulated
BTC	-1.02497	2.71001	-4.33486	0.000129186	0.00984898	1.06445	Down-Regulated
CA2	-2.11746	5.49522	-4.33441	0.000129354	0.00984898	1.06324	Down-Regulated
BCL2L15	-1.45326	5.54353	-4.32962	0.000131158	0.00992835	1.05039	Down-Regulated
BCAS1	-1.86115	5.82032	-4.32745	0.000131981	0.00992835	1.04459	Down-Regulated
RAP1GAP	-1.90931	4.68353	-4.32632	0.000132412	0.00992835	1.04157	Down-Regulated
GLP2R	-1.22315	1.73433	-4.31556	0.000136588	0.010095	1.01276	Down-Regulated
ARHGEF37	-1.12579	2.72575	-4.31374	0.000137308	0.010095	1.00788	Down-Regulated
SMOC2	-1.92114	4.68687	-4.31366	0.00013734	0.010095	1.00767	Down-Regulated
TM4SF5	-2.19365	3.62795	-4.30978	0.000138886	0.0101695	0.997286	Down-Regulated
SAMD13	-1.18301	2.59899	-4.30664	0.000140149	0.0102034	0.988886	Down-Regulated
FAM3B	-2.3899	4.96844	-4.30079	0.000142534	0.0103181	0.973234	Down-Regulated
SLC6A19	-1.45772	1.01281	-4.29568	0.000144653	0.0103927	0.959544	Down-Regulated
KLHL23	-1.32774	4.35259	-4.29163	0.000146351	0.010436	0.948722	Down-Regulated
ST6GALNAC1	-1.8703	5.59029	-4.28948	0.00014726	0.010436	0.942978	Down-Regulated
SLC13A2	-1.21555	0.831475	-4.28906	0.00014744	0.010436	0.941846	Down-Regulated
C4orf19	-1.06702	5.11119	-4.27757	0.000152401	0.0107079	0.911157	Down-Regulated
EDEM3	-1.30917	6.08935	-4.27511	0.000153487	0.0107447	0.904571	Down-Regulated
SAMD5	-1.60305	2.93883	-4.25442	0.000162905	0.0111189	0.849356	Down-Regulated
MMP15	-1.33536	4.73861	-4.25293	0.000163607	0.011127	0.845369	Down-Regulated
NR0B2	-2.16584	2.19228	-4.2419	0.000168881	0.0114045	0.815962	Down-Regulated
APOA4	-1.85034	1.46465	-4.2315	0.000174009	0.0116275	0.788235	Down-Regulated
FMO5	-1.75949	5.12237	-4.22887	0.00017533	0.0116751	0.781221	Down-Regulated
PRELP	-1.62633	4.07504	-4.22057	0.000179558	0.0119029	0.759138	Down-Regulated
B4GAT1	-1.06667	3.61682	-4.21972	0.000179998	0.0119029	0.75687	Down-Regulated
STXBP6	-1.71324	3.71306	-4.20977	0.000185219	0.012164	0.730374	Down-Regulated
TMEM54	-1.2357	6.22647	-4.18986	0.000196111	0.0127914	0.677428	Down-Regulated
C1orf226	-1.02064	3.02246	-4.18178	0.000200708	0.0128342	0.655963	Down-Regulated
HMGCS2	-2.79035	3.61023	-4.18046	0.000201468	0.0128342	0.652465	Down-Regulated
EPN3	-1.19412	4.0509	-4.17826	0.000202739	0.0128723	0.646636	Down-Regulated
IGJ	-3.04385	6.28835	-4.17025	0.000207449	0.0130843	0.625365	Down-Regulated
PLCH1	-1.15351	3.22268	-4.16179	0.000212537	0.0133174	0.602924	Down-Regulated
BEND7	-1.05984	4.28936	-4.15344	0.000217682	0.0135509	0.580773	Down-Regulated
PLA2G10	-2.01994	3.77214	-4.14715	0.000221638	0.0136464	0.564097	Down-Regulated
MUC17	-2.78402	3.55618	-4.14646	0.000222073	0.0136464	0.562279	Down-Regulated
SLC44A3	-1.21256	4.53901	-4.13991	0.000226276	0.0138159	0.544917	Down-Regulated
C6orf222	-1.88053	3.26801	-4.13606	0.000228782	0.0139244	0.534722	Down-Regulated
CTSS	-1.38308	7.71465	-4.13173	0.000231631	0.0139735	0.523262	Down-Regulated
LMO4	-1.77477	6.47524	-4.13123	0.000231963	0.0139735	0.521936	Down-Regulated
TMEM229B	-1.09763	2.89867	-4.1304	0.000232514	0.0139735	0.519739	Down-Regulated
HES6	-1.44317	2.77568	-4.12637	0.000235212	0.0140473	0.509061	Down-Regulated
PARM1	-1.51381	4.23128	-4.11412	0.000243589	0.0144125	0.476666	Down-Regulated
AXDND1	-1.394	1.29824	-4.10116	0.000252776	0.0147731	0.442404	Down-Regulated
GCNT1	-1.82594	4.68727	-4.09654	0.000256129	0.0148781	0.430208	Down-Regulated
RASL11B	-1.14481	2.09887	-4.09239	0.00025918	0.0149791	0.419251	Down-Regulated
POF1B	-1.35226	5.97911	-4.09205	0.000259435	0.0149791	0.418339	Down-Regulated
ZNF792	-1.00235	3.47617	-4.08374	0.000265655	0.0151099	0.396417	Down-Regulated
SLC46A3	-1.23133	4.4231	-4.07792	0.000270103	0.015272	0.381055	Down-Regulated
ERBB3	-1.37914	7.23662	-4.06599	0.000279441	0.0156877	0.349613	Down-Regulated
DHRS3	-1.36267	7.13444	-4.06539	0.000279918	0.0156877	0.348035	Down-Regulated
PLLP	-1.71722	4.71751	-4.05836	0.000285579	0.0157755	0.329517	Down-Regulated
CX3CR1	-1.09919	1.41231	-4.05832	0.000285612	0.0157755	0.32941	Down-Regulated
HIPK2	-1.28089	4.98672	-4.05191	0.000290873	0.015928	0.312529	Down-Regulated
ADTRP	-1.67606	3.26273	-4.04551	0.000296216	0.0161282	0.295695	Down-Regulated
HADH	-1.28575	4.97278	-4.03521	0.000305023	0.0165605	0.268602	Down-Regulated
RHOU	-1.29167	4.59154	-4.03268	0.000307226	0.0165859	0.261948	Down-Regulated
ERICH5	-1.81815	3.45691	-4.02439	0.00031455	0.0167105	0.240167	Down-Regulated
TMEM98	-1.10038	5.66275	-4.0211	0.000317504	0.0168084	0.231525	Down-Regulated
FOXA3	-1.58446	4.0806	-4.01884	0.000319555	0.0168702	0.225575	Down-Regulated
BSPRY	-1.27826	3.57248	-4.01637	0.000321799	0.0168954	0.219104	Down-Regulated
SLC4A4	-2.22871	4.9906	-4.013	0.000324893	0.0169646	0.21026	Down-Regulated
DEPTOR	-1.50822	5.10912	-4.0105	0.000327213	0.017027	0.203684	Down-Regulated
GUCY2C	-1.82575	1.29781	-3.99194	0.00034491	0.0175776	0.155004	Down-Regulated
CDCA7	-1.41217	4.51799	-3.98668	0.000350092	0.017747	0.141226	Down-Regulated
C2orf72	-1.66135	3.16839	-3.98472	0.000352035	0.0177983	0.136112	Down-Regulated
ZNF704	-1.0819	4.10184	-3.98346	0.0003533	0.0178151	0.132799	Down-Regulated
DAG1	-1.26601	6.18067	-3.98175	0.000355019	0.0178476	0.128313	Down-Regulated
CKMT1B	-1.20562	4.46782	-3.98096	0.000355812	0.0178476	0.126252	Down-Regulated
LACTB2	-1.41348	5.64965	-3.97857	0.00035823	0.0179218	0.119994	Down-Regulated
ARHGAP6	-1.25935	3.33331	-3.97453	0.000362351	0.017995	0.109427	Down-Regulated
TNFRSF11A	-1.53891	4.08832	-3.97437	0.000362518	0.017995	0.109001	Down-Regulated
SI	-2.18905	1.4874	-3.97307	0.000363851	0.0180144	0.105613	Down-Regulated
MS4A8	-1.74754	3.39463	-3.96475	0.000372524	0.0182954	0.0838501	Down-Regulated
TSPAN12	-1.29473	4.35259	-3.96397	0.000373356	0.0182954	0.0817908	Down-Regulated
PTPRN2	-1.6786	4.56144	-3.9613	0.000376187	0.018387	0.0748123	Down-Regulated
PEX6	-1.08471	3.72578	-3.95918	0.000378447	0.0184503	0.0692806	Down-Regulated
ACY3	-1.01727	2.49011	-3.955	0.000382947	0.0185749	0.0583631	Down-Regulated
GPD1L	-1.34981	4.56815	-3.95252	0.000385648	0.0186585	0.0518739	Down-Regulated
SLC26A3	-1.58442	0.920028	-3.94715	0.000391553	0.0188488	0.0378413	Down-Regulated
CLEC3B	-1.17659	2.52272	-3.94454	0.000394444	0.0189388	0.0310473	Down-Regulated
PLA2G4A	-1.19646	4.01209	-3.94368	0.000395404	0.0189388	0.0288021	Down-Regulated
EPB41L4B	-1.30961	3.76552	-3.93824	0.000401532	0.0191364	0.0146019	Down-Regulated
RNASE4	-1.36125	4.92975	-3.93058	0.000410319	0.0193769	-0.0053829	Down-Regulated
SMCO4	-1.22293	4.8097	-3.92038	0.000422307	0.0196801	-0.0319671	Down-Regulated
TRIM2	-1.4028	5.7368	-3.8995	0.000447922	0.0205651	-0.0863127	Down-Regulated
ANG	-1.47236	5.03137	-3.89546	0.000453062	0.0205724	-0.0968402	Down-Regulated
ATP7B	-1.62044	3.66611	-3.88955	0.000460669	0.0207326	-0.112202	Down-Regulated
GBP3	-1.35656	6.13994	-3.88562	0.000465784	0.0207981	-0.12239	Down-Regulated
ABHD3	-1.46811	5.4227	-3.88218	0.000470321	0.0209279	-0.131332	Down-Regulated
SYK	-1.1167	4.85301	-3.87222	0.000483694	0.0212123	-0.157193	Down-Regulated
MEP1A	-1.71484	1.05079	-3.86385	0.000495205	0.0215436	-0.178884	Down-Regulated
FRY	-1.18383	4.20013	-3.8624	0.000497237	0.0215481	-0.182659	Down-Regulated
AGMAT	-1.0667	2.96639	-3.85923	0.00050168	0.0216815	-0.190862	Down-Regulated
RGS5	-1.98416	6.29487	-3.85214	0.000511785	0.0218808	-0.209249	Down-Regulated
GPR160	-1.57016	5.14181	-3.84778	0.000518087	0.0220516	-0.220534	Down-Regulated
PPFIBP2	-1.02648	4.94407	-3.84473	0.000522548	0.022192	-0.228438	Down-Regulated
CXCL14	-2.36185	5.85546	-3.83792	0.00053262	0.0225111	-0.246036	Down-Regulated
TMEM246	-1.14895	4.20459	-3.83155	0.00054223	0.0226656	-0.262518	Down-Regulated
RBP2	-1.62051	1.37332	-3.82982	0.000544868	0.0226862	-0.266991	Down-Regulated
C2orf70	-1.0245	1.78581	-3.81097	0.000574426	0.0235576	-0.315671	Down-Regulated
TFF3	-3.22829	6.6585	-3.80172	0.000589491	0.0239697	-0.339519	Down-Regulated
DPEP1	-1.70312	3.32591	-3.79863	0.000594619	0.0240541	-0.347498	Down-Regulated
TPD52	-1.31845	7.0274	-3.79381	0.000602688	0.0242071	-0.359912	Down-Regulated
GSTA1	-2.19968	3.85168	-3.79285	0.000604305	0.0242071	-0.362381	Down-Regulated
BCL2L14	-1.18322	4.32569	-3.79206	0.000605641	0.0242071	-0.364414	Down-Regulated
F2RL2	-1.59542	3.31128	-3.79067	0.000607996	0.0242071	-0.367989	Down-Regulated
CERS6	-1.14715	5.76493	-3.7877	0.000613066	0.024266	-0.375637	Down-Regulated
ATP10B	-1.73381	5.08743	-3.78758	0.000613285	0.024266	-0.375965	Down-Regulated
PTGER2	-1.10567	3.36482	-3.78651	0.000615116	0.0242882	-0.378711	Down-Regulated
ZNF189	-1.06417	4.82162	-3.78339	0.000620501	0.0244	-0.386737	Down-Regulated
DEFA6	-2.07878	1.43359	-3.7798	0.00062675	0.0245951	-0.395965	Down-Regulated
ENTPD5	-1.11069	4.41604	-3.7741	0.000636818	0.0247384	-0.410639	Down-Regulated
LRRC26	-1.12016	0.77204	-3.77407	0.000636873	0.0247384	-0.410717	Down-Regulated
RP11-1220K2.2	-2.01316	4.04651	-3.76817	0.000647453	0.0250475	-0.425886	Down-Regulated
TM4SF20	-2.78923	2.67758	-3.76675	0.000650012	0.0250957	-0.429517	Down-Regulated
CAMSAP3	-1.26277	3.75015	-3.76417	0.000654713	0.0252263	-0.436151	Down-Regulated
METTL7A	-1.15144	5.44406	-3.76136	0.000659871	0.0253738	-0.443374	Down-Regulated
SERTAD4	-1.20859	2.91255	-3.75808	0.000665939	0.0255557	-0.4518	Down-Regulated
GCNT4	-1.08448	2.18319	-3.75042	0.000680318	0.0259512	-0.471461	Down-Regulated
HES1	-1.35368	6.23502	-3.74726	0.000686332	0.0261251	-0.47956	Down-Regulated
C2orf88	-1.79044	3.28665	-3.73286	0.000714422	0.0267188	-0.516466	Down-Regulated
DDC	-1.75548	2.91823	-3.72978	0.00072056	0.0268075	-0.524336	Down-Regulated
RNF183	-1.30584	2.52242	-3.72832	0.000723499	0.0268176	-0.528081	Down-Regulated
KLF4	-1.03699	5.73278	-3.72649	0.000727183	0.0268286	-0.532753	Down-Regulated
MYO7B	-2.22118	3.81216	-3.7211	0.000738178	0.0271295	-0.546556	Down-Regulated
CPED1	-1.29023	4.25947	-3.71794	0.0007447	0.0273166	-0.554647	Down-Regulated
ERN2	-1.74931	5.04731	-3.71676	0.000747139	0.0273536	-0.557653	Down-Regulated
MUC1	-1.7123	8.91438	-3.70621	0.000769366	0.0279531	-0.58461	Down-Regulated
SFRP4	-2.1266	6.09949	-3.69839	0.000786249	0.028351	-0.604568	Down-Regulated
KIAA1211	-1.28168	4.08631	-3.69513	0.000793396	0.0283944	-0.612887	Down-Regulated
OVOL2	-1.20209	3.45569	-3.69298	0.000798157	0.0284599	-0.618385	Down-Regulated
FZD8	-1.14788	3.02167	-3.6923	0.000799648	0.0284599	-0.620102	Down-Regulated
ADH1C	-2.3241	4.02129	-3.69061	0.000803404	0.0285387	-0.624408	Down-Regulated
NQO1	-1.37303	8.67851	-3.68573	0.000814358	0.0288207	-0.636856	Down-Regulated
C11orf53	-1.43914	1.79681	-3.68487	0.000816299	0.028836	-0.639044	Down-Regulated
FAM3D	-2.49891	5.06257	-3.68191	0.000823028	0.0289134	-0.646588	Down-Regulated
ARSD	-1.012	5.75867	-3.68035	0.00082659	0.0289322	-0.650558	Down-Regulated
SLCO2A1	-1.47915	3.4946	-3.67613	0.000836314	0.029219	-0.661305	Down-Regulated
TMPRSS3	-1.5468	4.80137	-3.67392	0.000841455	0.0292915	-0.666936	Down-Regulated
RORC	-1.27383	3.61663	-3.67029	0.000849952	0.0293733	-0.676167	Down-Regulated
MAOA	-1.50433	5.13785	-3.6589	0.00087717	0.0300962	-0.705125	Down-Regulated
CDX2	-1.25319	1.99627	-3.65671	0.0008825	0.0302248	-0.71069	Down-Regulated
LGALS4	-2.29822	8.46815	-3.65221	0.000893563	0.0304944	-0.722131	Down-Regulated
KLF15	-1.04879	1.92407	-3.64975	0.00089965	0.0305929	-0.728367	Down-Regulated
CKMT1A	-1.39222	4.44891	-3.62798	0.000955412	0.031977	-0.783582	Down-Regulated
LFNG	-1.32864	5.74446	-3.61904	0.000979267	0.0326041	-0.806218	Down-Regulated
TM9SF3	-1.1466	7.99044	-3.61682	0.000985277	0.0327472	-0.811833	Down-Regulated
DERL3	-1.17263	3.37514	-3.61538	0.000989179	0.0327657	-0.81546	Down-Regulated
AMOT	-1.07895	3.37916	-3.61504	0.000990115	0.0327657	-0.816328	Down-Regulated
FER1L6	-2.41708	4.17236	-3.61038	0.00100292	0.0329893	-0.82812	Down-Regulated
ARL6IP1	-1.27661	8.2004	-3.60708	0.00101206	0.0330717	-0.836441	Down-Regulated
KCNQ1	-1.01664	4.15734	-3.59753	0.00103904	0.0336597	-0.860579	Down-Regulated
FUCA1	-1.37983	5.93301	-3.5936	0.00105032	0.0337355	-0.870482	Down-Regulated
KALRN	-1.24595	5.25672	-3.57414	0.00110802	0.0351112	-0.91953	Down-Regulated
SPINK4	-3.28074	3.44524	-3.57228	0.00111369	0.0351217	-0.924207	Down-Regulated
UNC5CL	-1.54673	3.57899	-3.56672	0.00113083	0.0354283	-0.938205	Down-Regulated
MECOM	-1.06506	6.19581	-3.56242	0.00114425	0.0356124	-0.949023	Down-Regulated
ANXA10	-2.61954	6.96794	-3.56185	0.00114602	0.0356124	-0.95044	Down-Regulated
SLC9A3	-2.1696	2.68194	-3.55854	0.00115648	0.035821	-0.958768	Down-Regulated
ATP8A1	-1.21638	3.62876	-3.54737	0.00119244	0.036579	-0.986824	Down-Regulated
GALNT4	-1.48293	5.97288	-3.5348	0.00123416	0.0374381	-1.01833	Down-Regulated
SUCLG2	-1.08185	6.31823	-3.52946	0.00125231	0.0376897	-1.0317	Down-Regulated
LIMA1	-1.05561	7.44247	-3.52524	0.00126687	0.037889	-1.04228	Down-Regulated
RALGPS1	-1.11741	3.83609	-3.51974	0.00128604	0.0384023	-1.05604	Down-Regulated
NRG3	-1.43808	2.22406	-3.51708	0.00129543	0.0386224	-1.0627	Down-Regulated
DEFA5	-2.30145	1.8266	-3.5048	0.00133957	0.0397525	-1.09337	Down-Regulated
SLC37A1	-1.14264	5.18133	-3.50343	0.00134457	0.0398389	-1.09678	Down-Regulated
ATOH1	-1.36495	0.776093	-3.49965	0.00135851	0.0399422	-1.10622	Down-Regulated
GIPC2	-1.48315	3.71014	-3.49884	0.00136153	0.0399503	-1.10825	Down-Regulated
IGLL5	-2.40119	4.29831	-3.49733	0.00136715	0.0399503	-1.11202	Down-Regulated
PPP1R1B	-1.90027	5.82355	-3.49204	0.00138697	0.0403438	-1.12519	Down-Regulated
ACPP	-1.23409	2.69865	-3.47553	0.00145075	0.0417548	-1.16632	Down-Regulated
SLC19A3	-1.94765	3.5712	-3.4719	0.00146512	0.0419789	-1.17533	Down-Regulated
SOWAHB	-1.00378	2.84854	-3.46822	0.00147986	0.0423376	-1.18449	Down-Regulated
TMEM176B	-1.54174	7.3039	-3.46472	0.00149402	0.0424883	-1.19319	Down-Regulated
A4GNT	-1.54717	1.64714	-3.45625	0.00152876	0.0432192	-1.21421	Down-Regulated
CES2	-1.15296	5.43235	-3.451	0.00155073	0.0435917	-1.22725	Down-Regulated
TDRD7	-1.04902	4.37644	-3.4405	0.00159553	0.044514	-1.25328	Down-Regulated
DHCR24	-1.12835	6.26727	-3.42945	0.00164399	0.0448111	-1.28061	Down-Regulated
ACVR1B	-1.14946	5.23161	-3.42432	0.00166698	0.0448111	-1.2933	Down-Regulated
SLC45A3	-1.03666	4.04456	-3.42376	0.00166948	0.0448111	-1.29467	Down-Regulated
CASZ1	-1.0651	3.77719	-3.41979	0.00168752	0.0450531	-1.30448	Down-Regulated
CCSER1	-1.1213	4.22534	-3.41875	0.00169226	0.0451056	-1.30704	Down-Regulated
C2orf40	-1.10025	1.6245	-3.41703	0.00170015	0.0451272	-1.31129	Down-Regulated
KIAA1324	-1.74575	4.09387	-3.40825	0.00174099	0.0457661	-1.33296	Down-Regulated
GPD1	-1.26108	2.02231	-3.40669	0.00174834	0.0457865	-1.33681	Down-Regulated
CST3	-1.48174	9.01291	-3.40656	0.00174895	0.0457865	-1.33713	Down-Regulated
TMEM176A	-1.32923	6.53005	-3.4044	0.00175921	0.0459921	-1.34247	Down-Regulated
PTPRH	-1.21057	5.63711	-3.40146	0.00177321	0.0462535	-1.34971	Down-Regulated
ASRGL1	-1.24902	3.73258	-3.39825	0.00178865	0.0463182	-1.35762	Down-Regulated
CASR	-1.76115	2.20592	-3.39726	0.00179343	0.0463727	-1.36006	Down-Regulated
IDH1	-1.41559	7.03242	-3.39671	0.0017961	0.0463727	-1.36141	Down-Regulated
PLEKHS1	-1.51438	3.90349	-3.39526	0.0018031	0.0463727	-1.36496	Down-Regulated
AHCYL2	-1.27925	5.55699	-3.39378	0.00181035	0.0463727	-1.36862	Down-Regulated
VIPR1	-1.24584	3.00071	-3.39183	0.00181987	0.0463727	-1.37341	Down-Regulated
EPS8L3	-1.73894	5.81006	-3.38965	0.0018306	0.0464604	-1.37878	Down-Regulated
CYP2S1	-1.71025	4.89842	-3.38699	0.00184379	0.0467329	-1.38532	Down-Regulated
ATPIF1	-1.01332	7.2253	-3.38523	0.00185255	0.0468308	-1.38965	Down-Regulated
SLC35D2	-1.17549	5.42362	-3.38066	0.0018755	0.0470994	-1.40088	Down-Regulated
VWA5A	-1.15527	5.41451	-3.37725	0.00189279	0.0474092	-1.40925	Down-Regulated
CORO2A	-1.00421	5.13075	-3.37516	0.00190349	0.0475523	-1.41439	Down-Regulated
SMAGP	-1.10329	5.66283	-3.36642	0.00194877	0.0482421	-1.43583	Down-Regulated
SELPLG	-1.02608	4.4536	-3.36132	0.00197566	0.0487091	-1.44833	Down-Regulated
REEP6	-1.13368	3.42543	-3.35337	0.00201834	0.0493255	-1.46781	Down-Regulated
A2ML1	3.20293	1.89411	7.55706	1.09017e-08	2.97633e-05	9.7611	Up-Regulated
EREG	2.52493	3.17795	7.12977	3.65656e-08	7.43368e-05	8.64946	Up-Regulated
DCBLD2	1.91422	6.4407	7.0176	5.03957e-08	8.02594e-05	8.35391	Up-Regulated
CYP27C1	1.369	1.30523	6.76871	1.03118e-07	0.000138263	7.69311	Up-Regulated
DENND2C	1.26406	2.03069	6.68403	1.31727e-07	0.000142223	7.46677	Up-Regulated
LAMA1	1.06006	1.61241	6.54206	1.98848e-07	0.000165225	7.08573	Up-Regulated
HMGA2	2.5282	4.05897	6.51403	2.15726e-07	0.000171781	7.0103	Up-Regulated
C16orf74	2.2417	1.86416	6.21227	5.20483e-07	0.000321285	6.19377	Up-Regulated
WNT7B	2.02677	2.98219	6.21183	5.21157e-07	0.000321285	6.19257	Up-Regulated
LOXL4	2.38976	3.44215	5.89181	1.33377e-06	0.000621702	5.31962	Up-Regulated
FAM25A	1.44339	0.848094	5.85945	1.46711e-06	0.000652044	5.23103	Up-Regulated
BEAN1	2.051	2.56615	5.73413	2.12247e-06	0.000861046	4.88754	Up-Regulated
KIAA1467	1.07382	2.32418	5.68635	2.44367e-06	0.000934018	4.75643	Up-Regulated
IL11	1.25469	1.63628	5.58544	3.29119e-06	0.00113594	4.47932	Up-Regulated
C1QTNF6	1.06826	3.45266	5.585	3.29547e-06	0.00113594	4.47811	Up-Regulated
CNTNAP3	1.8945	2.36008	5.38147	6.00997e-06	0.00171428	3.91868	Up-Regulated
CHST11	1.19053	4.86115	5.33251	6.94452e-06	0.00189595	3.78409	Up-Regulated
CRLF1	1.80499	2.56566	5.25437	8.74601e-06	0.00227331	3.5693	Up-Regulated
GSDMC	1.55183	1.48112	5.20066	1.0248e-05	0.00246798	3.4217	Up-Regulated
KRT15	1.45736	4.01642	5.1873	1.06601e-05	0.00246798	3.38498	Up-Regulated
CPA4	1.16461	1.20035	5.18312	1.07925e-05	0.00246798	3.37349	Up-Regulated
NTSR1	2.30535	1.99766	5.17719	1.09829e-05	0.00246798	3.3572	Up-Regulated
KIAA1549L	1.39348	3.08014	5.15799	1.16225e-05	0.00246798	3.30448	Up-Regulated
OSBP2	1.47499	2.7719	5.0548	1.57544e-05	0.00309153	3.02122	Up-Regulated
ZBED2	1.90101	1.62266	5.0135	1.77925e-05	0.00336226	2.90794	Up-Regulated
KRT16	3.10199	4.50859	4.98736	1.92152e-05	0.00346436	2.83631	Up-Regulated
TNNT1	2.25456	3.22968	4.97739	1.97874e-05	0.00350146	2.80898	Up-Regulated
RGS20	1.27744	0.856972	4.85741	2.81562e-05	0.00437474	2.48062	Up-Regulated
DNAH11	1.64024	1.41622	4.83852	2.97622e-05	0.00455028	2.42899	Up-Regulated
FRMD6	1.02255	5.72727	4.81802	3.16071e-05	0.00457644	2.37301	Up-Regulated
SCEL	2.80975	4.2554	4.81641	3.1757e-05	0.00457644	2.36861	Up-Regulated
TMEM40	1.47773	1.65279	4.8015	3.31774e-05	0.00457644	2.32789	Up-Regulated
FAT3	1.145	1.74978	4.79885	3.34357e-05	0.00457644	2.32068	Up-Regulated
SPOCD1	1.28059	2.37529	4.74393	3.92758e-05	0.0052125	2.17088	Up-Regulated
ADSSL1	1.14743	2.93007	4.72936	4.09873e-05	0.0052571	2.1312	Up-Regulated
IGF2	1.7794	3.93601	4.70054	4.45949e-05	0.00557028	2.05272	Up-Regulated
ICAM5	1.04524	0.976316	4.69016	4.59704e-05	0.005668	2.02446	Up-Regulated
KLC3	1.27492	1.82995	4.6734	4.82792e-05	0.00583964	1.97889	Up-Regulated
FBXL2	1.06592	3.78196	4.65445	5.10295e-05	0.00598545	1.92736	Up-Regulated
NRG1	1.29569	1.34506	4.65429	5.10521e-05	0.00598545	1.92695	Up-Regulated
SLC35G2	1.36584	3.455	4.6447	5.25025e-05	0.00604443	1.90089	Up-Regulated
BTBD19	1.15338	3.11265	4.60456	5.9032e-05	0.00652116	1.7919	Up-Regulated
RFX8	1.44067	1.27035	4.53735	7.18053e-05	0.00722248	1.60982	Up-Regulated
ATP8B3	1.1709	1.98228	4.53173	7.29895e-05	0.00726512	1.59462	Up-Regulated
ADAMTSL4	1.35318	3.33933	4.5252	7.43895e-05	0.00732813	1.57697	Up-Regulated
PPFIA4	1.39013	1.60014	4.50063	7.99014e-05	0.00752215	1.51055	Up-Regulated
SLC11A1	1.31234	4.71378	4.49839	8.04232e-05	0.00753416	1.5045	Up-Regulated
KIFC3	1.0881	4.99391	4.46999	8.73417e-05	0.00801228	1.42784	Up-Regulated
MUC16	2.83815	2.96584	4.44545	9.37904e-05	0.00840035	1.36168	Up-Regulated
UNC13D	1.34028	5.15728	4.43688	9.61529e-05	0.00841748	1.33858	Up-Regulated
LOXL2	1.46805	5.65522	4.43001	9.80887e-05	0.00843494	1.32007	Up-Regulated
TUBB6	1.10554	6.21264	4.38694	0.000111126	0.00921833	1.20421	Up-Regulated
IL20RB	2.09907	2.58141	4.38224	0.000112647	0.00921833	1.19158	Up-Regulated
CYP24A1	2.79218	1.95998	4.37844	0.000113895	0.00921833	1.18136	Up-Regulated
RIMKLB	1.675	4.52904	4.35041	0.000123512	0.00955302	1.10612	Up-Regulated
PLEKHG2	1.03835	4.45408	4.34685	0.000124789	0.00957767	1.09658	Up-Regulated
GJB6	2.35861	1.94747	4.32616	0.000132475	0.00992835	1.04113	Up-Regulated
BNIP3	1.37474	4.06923	4.29792	0.000143721	0.0103647	0.965541	Up-Regulated
C3orf67	1.25705	2.39368	4.294	0.000145353	0.0104039	0.955067	Up-Regulated
PEG10	2.03821	3.36326	4.27149	0.000155095	0.0108073	0.89491	Up-Regulated
ARHGEF4	1.61554	3.34617	4.25958	0.000160506	0.0109944	0.86311	Up-Regulated
ELFN2	1.14918	1.25835	4.2398	0.000169903	0.0114332	0.810367	Up-Regulated
SPHK1	1.18008	4.03346	4.23712	0.00017122	0.0114814	0.803207	Up-Regulated
COL13A1	1.1684	2.17063	4.18532	0.000198678	0.0128342	0.665384	Up-Regulated
ABHD12B	1.37192	1.36345	4.17311	0.000205756	0.0130205	0.632957	Up-Regulated
ENO2	1.63683	5.06775	4.1277	0.000234318	0.0140378	0.512585	Up-Regulated
MAPK12	1.26316	2.69087	4.11011	0.000246399	0.014489	0.466051	Up-Regulated
KRT6A	3.59012	3.43129	4.06884	0.000277179	0.0156259	0.357131	Up-Regulated
FOSL1	1.35268	3.36771	4.06333	0.000281568	0.0157312	0.342599	Up-Regulated
CAPRIN2	1.46568	4.83826	4.02733	0.000311936	0.0167105	0.247881	Up-Regulated
SLC2A3	1.6497	6.02162	4.02637	0.000312787	0.0167105	0.245365	Up-Regulated
KANK4	1.68325	2.01424	4.00867	0.000328918	0.0170351	0.198879	Up-Regulated
SH3TC2	1.14683	2.78824	4.00651	0.000330942	0.0170936	0.19321	Up-Regulated
ANKRD37	1.2262	4.05876	3.9928	0.00034407	0.0175776	0.157259	Up-Regulated
AHNAK2	1.43545	6.65091	3.99276	0.000344102	0.0175776	0.157172	Up-Regulated
DSC3	1.86598	2.2361	3.95659	0.000381235	0.0185389	0.0625009	Up-Regulated
TMPRSS11E	1.19166	0.761482	3.94076	0.000398685	0.0190482	0.0211732	Up-Regulated
HCAR2	1.27821	1.59085	3.93167	0.000409059	0.0193769	-0.00254531	Up-Regulated
ANKRD1	2.00492	1.97344	3.88743	0.000463421	0.0207738	-0.117697	Up-Regulated
AGPAT4	1.03914	3.75502	3.87204	0.00048394	0.0212123	-0.157661	Up-Regulated
ADAM12	1.83144	3.85529	3.85859	0.000502585	0.0216815	-0.192525	Up-Regulated
ERMN	1.08742	1.4032	3.84913	0.000516129	0.0220173	-0.217043	Up-Regulated
HSPA6	1.82378	3.43323	3.83727	0.000533596	0.0225111	-0.247723	Up-Regulated
LYPD3	1.43404	2.16733	3.83092	0.000543187	0.0226656	-0.264143	Up-Regulated
VWDE	1.35339	1.78118	3.79099	0.000607456	0.0242071	-0.367171	Up-Regulated
NDRG4	1.01402	2.54435	3.78963	0.000609779	0.0242276	-0.370686	Up-Regulated
LAMA5	1.27821	5.7308	3.74659	0.000687611	0.0261251	-0.481273	Up-Regulated
NOG	1.02979	1.47885	3.73562	0.000708948	0.0266183	-0.50939	Up-Regulated
DENND3	1.04528	5.57121	3.73055	0.000719025	0.0268075	-0.522374	Up-Regulated
IGFBP1	2.71626	2.66374	3.72956	0.000721001	0.0268075	-0.524899	Up-Regulated
G0S2	1.79402	5.07694	3.72408	0.000732085	0.0269574	-0.538933	Up-Regulated
COX6B2	1.16302	2.87504	3.71545	0.000749862	0.0273865	-0.560999	Up-Regulated
ITGA3	1.0802	7.85892	3.69955	0.000783721	0.0283132	-0.601607	Up-Regulated
MMP13	1.63449	1.82354	3.69625	0.000790932	0.0283593	-0.610027	Up-Regulated
TRPM8	1.06528	1.49264	3.68254	0.000821601	0.0289134	-0.644994	Up-Regulated
ANGPTL4	2.23026	4.55773	3.67082	0.000848702	0.0293733	-0.674815	Up-Regulated
STMN3	1.10759	4.02441	3.67057	0.000849299	0.0293733	-0.675462	Up-Regulated
SAMD4A	1.00149	4.17908	3.66026	0.000873894	0.0300962	-0.701689	Up-Regulated
CTC-435M10.3	1.03277	0.783746	3.65151	0.000895297	0.0304991	-0.723912	Up-Regulated
ZNF431	1.00913	4.65662	3.61191	0.000998706	0.0329074	-0.824256	Up-Regulated
CDH23	1.00131	2.26053	3.60698	0.00101234	0.0330717	-0.836702	Up-Regulated
PTHLH	1.5619	2.86158	3.59572	0.00104421	0.0337093	-0.865133	Up-Regulated
TM4SF19	1.17691	1.80462	3.5885	0.00106514	0.0341151	-0.883339	Up-Regulated
HHLA1	1.31323	1.78261	3.58682	0.00107008	0.0341408	-0.88758	Up-Regulated
FAM83A	2.63201	4.04939	3.57578	0.00110304	0.0350751	-0.915395	Up-Regulated
PAPPA	1.00143	2.62851	3.57391	0.00110872	0.0351112	-0.920107	Up-Regulated
CRCT1	1.57418	1.10995	3.57359	0.00110968	0.0351112	-0.920902	Up-Regulated
ZNF724P	1.1811	3.41598	3.55587	0.00116498	0.0359677	-0.965479	Up-Regulated
SLCO1B3	2.68264	2.42641	3.54468	0.00120123	0.0367895	-0.993552	Up-Regulated
L1CAM	1.42934	2.00035	3.54089	0.00121376	0.0370547	-1.00306	Up-Regulated
KRT17	3.10223	7.00894	3.5319	0.00124401	0.0375304	-1.02561	Up-Regulated
MPP4	1.07209	1.55909	3.52557	0.00126572	0.037889	-1.04145	Up-Regulated
RDX	1.01785	5.44379	3.50283	0.00134677	0.0398424	-1.09828	Up-Regulated
ADIRF	1.31073	3.51433	3.50085	0.00135409	0.0398737	-1.10324	Up-Regulated
WDR86	1.34036	1.86388	3.4983	0.00136354	0.0399503	-1.1096	Up-Regulated
FLRT3	1.08174	4.30125	3.46504	0.00149272	0.0424883	-1.1924	Up-Regulated
HES2	1.22112	2.55213	3.43885	0.00160267	0.0445541	-1.25736	Up-Regulated
DUOX1	1.13517	3.2351	3.42732	0.0016535	0.0448111	-1.28589	Up-Regulated
IBSP	1.31631	1.49309	3.42684	0.00165566	0.0448111	-1.28707	Up-Regulated
ELF5	1.19678	1.22253	3.42578	0.0016604	0.0448111	-1.28969	Up-Regulated
IGF2BP1	1.4973	1.7049	3.4197	0.00168793	0.0450531	-1.30471	Up-Regulated
SNCG	1.71178	3.81995	3.41757	0.00169767	0.045124	-1.30996	Up-Regulated
WNT7A	1.48867	1.85248	3.40876	0.00173858	0.0457661	-1.3317	Up-Regulated
CFHR1	1.4119	1.80501	3.40836	0.00174049	0.0457661	-1.3327	Up-Regulated
WNT10A	1.67119	2.8015	3.39977	0.00178131	0.0462535	-1.35386	Up-Regulated
ATG9B	1.24598	2.13717	3.39909	0.00178459	0.0462758	-1.35554	Up-Regulated
SCGB3A2	1.24107	2.17427	3.39347	0.00181185	0.0463727	-1.36938	Up-Regulated
STRIP2	1.04212	2.81559	3.38362	0.00186059	0.0468481	-1.3936	Up-Regulated
PRODH	1.14177	1.89419	3.3688	0.00193633	0.0481211	-1.42999	Up-Regulated
PHACTR3	2.17423	3.90365	3.36092	0.00197783	0.0487091	-1.44933	Up-Regulated

## Sheet: S8
Table S8 GO enrichment analysis of ICGC cohort
ID	Description	GeneRatio	BgRatio	pvalue	FDR	qvalue	geneID	Count
GO:0030198	extracellular matrix organization	11/111	395/18866	2.14263e-05	0.0148473	0.0141589	LAMA1/LOXL4/ADAMTSL4/ADAM12/ICAM5/MMP13/LOXL2/LAMA5/ITGA3/IBSP/COL13A1	11
GO:0051216	cartilage development	8/111	197/18866	2.16041e-05	0.0148473	0.0141589	CHST11/NOG/HMGA2/WNT7B/WNT7A/PTHLH/MMP13/LOXL2	8
GO:0043062	extracellular structure organization	11/111	396/18866	2.1931e-05	0.0148473	0.0141589	LAMA1/LOXL4/ADAMTSL4/ADAM12/ICAM5/MMP13/LOXL2/LAMA5/ITGA3/IBSP/COL13A1	11
GO:0043588	skin development	11/111	425/18866	4.18103e-05	0.0212292	0.020245	WNT10A/ZBED2/SCEL/LAMA5/KRT17/KRT16/KRT15/KRT6A/ITGA3/EREG/DSC3	11
GO:0008544	epidermis development	11/111	477/18866	0.000117081	0.0475583	0.0453534	WNT10A/ZBED2/SCEL/PTHLH/LAMA5/KRT17/KRT16/KRT15/KRT6A/EREG/DSC3	11
GO:0061448	connective tissue development	8/111	262/18866	0.000159998	0.0541592	0.0516484	CHST11/NOG/HMGA2/WNT7B/WNT7A/PTHLH/MMP13/LOXL2	8
GO:0006066	alcohol metabolic process	25/287	385/18866	1.20002e-09	3.90247e-06	3.45101e-06	ACER2/DEGS2/DGAT2/ACSS1/MOGAT2/AKR1B10/LIMA1/SULT1B1/PLCH1/DHRS3/NR0B2/SOD1/PLCB4/PLA2G4A/IMPA2/IDH1/HMGCS2/GPD1/FMO5/EPHX2/DHCR24/CEBPA/APOA4/ALDH1A1/ADH1C	25
GO:0006805	xenobiotic metabolic process	13/287	118/18866	2.98035e-08	4.84605e-05	4.28543e-05	CMBL/ACY3/CYP2S1/SULT1B1/AKR7A3/CES2/RORC/MGST2/GSTA1/DPEP1/NQO1/CYP2J2/AOC1	13
GO:0071466	cellular response to xenobiotic stimulus	13/287	123/18866	4.91697e-08	5.32999e-05	4.71339e-05	CMBL/ACY3/CYP2S1/SULT1B1/AKR7A3/CES2/RORC/MGST2/GSTA1/DPEP1/NQO1/CYP2J2/AOC1	13
GO:0009410	response to xenobiotic stimulus	13/287	130/18866	9.52593e-08	7.74458e-05	6.84864e-05	CMBL/ACY3/CYP2S1/SULT1B1/AKR7A3/CES2/RORC/MGST2/GSTA1/DPEP1/NQO1/CYP2J2/AOC1	13
GO:0016266	O-glycan processing	9/287	61/18866	3.34034e-07	0.000217256	0.000192122	MUC17/GALNT12/MUC13/GCNT4/A4GNT/GALNT6/GALNT4/MUC1/GCNT1	9
GO:0006486	protein glycosylation	16/287	252/18866	1.69051e-06	0.000691042	0.000611098	ACER2/MUC17/DERL3/EDEM3/GALNT12/MUC13/ST6GALNAC1/GCNT4/A4GNT/GALNT6/B4GAT1/GALNT4/MUC1/GCNT1/FUT2/ENTPD5	16
GO:0043413	macromolecule glycosylation	16/287	252/18866	1.69051e-06	0.000691042	0.000611098	ACER2/MUC17/DERL3/EDEM3/GALNT12/MUC13/ST6GALNAC1/GCNT4/A4GNT/GALNT6/B4GAT1/GALNT4/MUC1/GCNT1/FUT2/ENTPD5	16
GO:0007586	digestion	12/287	141/18866	1.69998e-06	0.000691042	0.000611098	MOGAT2/PBLD/MUC13/LIMA1/CAPN9/TFF3/TFF1/SI/PGC/KCNQ1/GUCY2C/APOA4	12
GO:0006690	icosanoid metabolic process	11/287	122/18866	2.62468e-06	0.000945981	0.000836544	CYP2S1/CES2/PLA2G10/TBXAS1/SYK/PLA2G4A/MGST2/GSTA1/EPHX2/DPEP1/CYP2J2	11
GO:1901568	fatty acid derivative metabolic process	13/287	175/18866	2.90892e-06	0.000945981	0.000836544	DGAT2/CYP2S1/CES2/PLA2G10/TBXAS1/SYK/PLA2G4A/MGST2/HMGCS2/GSTA1/EPHX2/DPEP1/CYP2J2	13
GO:0070085	glycosylation	16/287	265/18866	3.24601e-06	0.000959639	0.000848623	ACER2/MUC17/DERL3/EDEM3/GALNT12/MUC13/ST6GALNAC1/GCNT4/A4GNT/GALNT6/B4GAT1/GALNT4/MUC1/GCNT1/FUT2/ENTPD5	16
GO:0006493	protein O-linked glycosylation	10/287	106/18866	4.99741e-06	0.0013543	0.00119762	MUC17/GALNT12/MUC13/GCNT4/A4GNT/GALNT6/B4GAT1/GALNT4/MUC1/GCNT1	10
GO:0006721	terpenoid metabolic process	10/287	124/18866	2.01375e-05	0.00503747	0.0044547	DGAT2/AKR1B10/CYP2S1/DHRS3/RBP2/HMGCS2/GPC3/APOA4/ALDH1A1/ADH1C	10
GO:1902652	secondary alcohol metabolic process	11/287	162/18866	3.9073e-05	0.00876	0.0077466	DGAT2/LIMA1/NR0B2/SOD1/IDH1/HMGCS2/FMO5/EPHX2/DHCR24/CEBPA/APOA4	11
GO:0001523	retinoid metabolic process	9/287	108/18866	4.04059e-05	0.00876	0.0077466	DGAT2/AKR1B10/CYP2S1/DHRS3/RBP2/GPC3/APOA4/ALDH1A1/ADH1C	9
GO:0016101	diterpenoid metabolic process	9/287	114/18866	6.18546e-05	0.012572	0.0111176	DGAT2/AKR1B10/CYP2S1/DHRS3/RBP2/GPC3/APOA4/ALDH1A1/ADH1C	9
GO:0009100	glycoprotein metabolic process	18/287	415/18866	7.14592e-05	0.0128506	0.011364	ACER2/MUC17/DERL3/EDEM3/GALNT12/MUC13/ST6GALNAC1/GCNT4/A4GNT/GALNT6/B4GAT1/GALNT4/MUC1/IHH/GCNT1/FUT2/CST3/ENTPD5	18
GO:0006720	isoprenoid metabolic process	10/287	144/18866	7.25754e-05	0.0128506	0.011364	DGAT2/AKR1B10/CYP2S1/DHRS3/RBP2/HMGCS2/GPC3/APOA4/ALDH1A1/ADH1C	10
GO:0009101	glycoprotein biosynthetic process	16/287	342/18866	7.50803e-05	0.0128506	0.011364	ACER2/MUC17/DERL3/EDEM3/GALNT12/MUC13/ST6GALNAC1/GCNT4/A4GNT/GALNT6/B4GAT1/GALNT4/MUC1/GCNT1/FUT2/ENTPD5	16
GO:0034308	primary alcohol metabolic process	8/287	94/18866	9.34104e-05	0.0151885	0.0134314	DGAT2/ACSS1/AKR1B10/SULT1B1/DHRS3/GPD1/ALDH1A1/ADH1C	8
GO:0046942	carboxylic acid transport	16/287	350/18866	9.83236e-05	0.0152261	0.0134647	SLC6A19/MID1IP1/MPC2/ARL6IP1/SLC35D2/SLC13A2/TNFRSF11A/PLA2G10/XK/SYK/SLCO2A1/SLC12A2/PLA2G4A/ATP8B1/SLC26A3/CASR	16
GO:0015849	organic acid transport	16/287	353/18866	0.000108542	0.0160445	0.0141884	SLC6A19/MID1IP1/MPC2/ARL6IP1/SLC35D2/SLC13A2/TNFRSF11A/PLA2G10/XK/SYK/SLCO2A1/SLC12A2/PLA2G4A/ATP8B1/SLC26A3/CASR	16
GO:0008203	cholesterol metabolic process	10/287	153/18866	0.000120357	0.0170174	0.0150487	DGAT2/LIMA1/NR0B2/SOD1/HMGCS2/FMO5/EPHX2/DHCR24/CEBPA/APOA4	10
GO:0006631	fatty acid metabolic process	17/287	396/18866	0.00012823	0.0173752	0.0153651	ABHD3/SLC45A3/ADTRP/DGAT2/ACSS1/MID1IP1/CRYL1/CYP2S1/CES2/PLA2G10/TBXAS1/PLA2G4A/HADH/GSTA1/EPHX2/CYP2J2/APOA4	17
GO:0006575	cellular modified amino acid metabolic process	11/287	190/18866	0.000163534	0.0207312	0.0183329	CKMT1A/GCNT4/SULT1B1/PLA2G10/SOD1/PLA2G4A/MGST2/IDH1/GSTA1/DPEP1/CKMT1B	11
GO:0022600	digestive system process	8/287	102/18866	0.000165747	0.0207312	0.0183329	MOGAT2/PBLD/MUC13/LIMA1/TFF3/TFF1/KCNQ1/APOA4	8
GO:0008202	steroid metabolic process	15/287	332/18866	0.000183819	0.0215297	0.0190391	DGAT2/LIMA1/SULT1B1/NR0B2/SOD1/SHH/RORC/PRLR/ATP8B1/HMGCS2/FMO5/EPHX2/DHCR24/CEBPA/APOA4	15
GO:0006790	sulfur compound metabolic process	16/287	371/18866	0.000191679	0.0215297	0.0190391	DGAT2/ACSS1/SLC19A3/SULT1B1/MPC2/AHCYL2/SLC35D2/B4GAT1/SUCLG2/SOD1/PRELP/MGST2/IDH1/HMGCS2/GSTA1/DPEP1	16
GO:0001894	tissue homeostasis	13/287	261/18866	0.000191993	0.0215297	0.0190391	PBLD/MUC13/CLDN18/TNFRSF11A/TFF3/TFF1/SYK/SOD1/SLC12A2/PIGR/LYZ/IHH/CA2	13
GO:0044070	regulation of anion transport	8/287	105/18866	0.000202638	0.021966	0.0194248	ARL6IP1/ATP8A1/TNFRSF11A/PLA2G10/SYK/SLC12A2/SFRP4/CA2	8

## Sheet: S9
Table S9 GSEA enrichment analysis of of E-MTAB-6134 cohort
ID	setSize	enrichmentScore	NES	pvalue	p.adjust	qvalues	rank	leading_edge	core_enrichment
KEGG_RIBOSOME	66	0.613925	2.38698	2.42379e-09	4.45978e-07	3.24023e-07	4038	tags=61% list=22% signal=48%	RPL35/RPL38/RPL36/RPS21/RPL27/RPS17/RPL8/RPS7/RPL26L1/RPS15A/RPS18/RPL9/FAU/RPL37A/RPS19/RPL31/RPL10A/RSL24D1/RPL19/RPS3/RPL30/RPS25/RPL10L/RPL22L1/RPL29/RPL12/RPL37/RPL11/RPL3/RPS6/RPS5/RPS27A/RPL6/RPLP0/RPS24/RPL7/RPS10/RPS20/RPL15/RPL18
KEGG_SPLICEOSOME	117	0.486397	2.07737	1.04345e-07	9.59973e-06	6.97464e-06	4379	tags=50% list=24% signal=38%	THOC1/SART1/DDX42/WBP11/CWC15/ALYREF/SNRPA1/PLRG1/EFTUD2/TRA2A/SF3A2/PRPF6/SNRPB2/SF3B2/BUD31/SNRPA/SNRPC/TRA2B/EIF4A3/SNRPD1/SRSF5/XAB2/RBM8A/PUF60/ISY1/SF3B6/U2SURP/SNRPG/SNRPB/SNRPD3/PRPF40A/SMNDC1/CHERP/CTNNBL1/DHX38/SNRPD2/SNRNP200/DHX8/SF3B5/SRSF4/LSM6/PCBP1/DHX15/PRPF31/HSPA6/SYF2/SNRPE/PRPF38A/PRPF8/LSM2/PRPF4/PRPF3/SF3B1/NCBP2/HNRNPU/SF3B3/SLU7/LSM7
KEGG_FOCAL_ADHESION	194	0.394851	1.79491	3.74652e-06	0.000229051	0.000166415	2541	tags=27% list=14% signal=23%	PXN/CAV1/ITGA5/VEGFC/ITGA3/MAP2K1/LAMA5/LAMB3/TNC/PDGFB/VEGFA/PARVB/LAMC2/BCAR1/MET/CRKL/FN1/ITGB4/LAMA3/IBSP/VAV2/ITGB3/HRAS/SPP1/MYL12A/IGF1R/COL5A3/PAK2/FLNB/GSK3B/FLT4/ACTN4/RAC3/ITGB7/LAMA1/LAMB2/FLT1/LAMB1/MAPK1/ITGA2/CAV2/COL6A6/ACTG1/LAMA4/TNR/COL6A1/LAMC3/BIRC2/RAC2/COL6A2/ACTN1/SHC3
KEGG_PROTEASOME	42	0.605301	2.15055	4.97936e-06	0.000229051	0.000166415	1949	tags=43% list=11% signal=38%	PSMD2/PSMB7/PSMD7/PSMD12/PSMD11/PSMD13/PSMA7/PSMB1/PSMD8/PSMC1/PSMA2/PSMC3/PSMD3/PSMC5/SEM1/PSMD14/PSMB3/PSMB5
KEGG_CELL_ADHESION_MOLECULES_CAMS	132	-0.391081	-1.84687	2.08708e-05	0.000664768	0.000482984	3327	tags=37% list=18% signal=31%	HLA-DRB5/CD34/NLGN1/CLDN11/ITGA8/CADM1/PECAM1/JAM2/CTLA4/HLA-DOB/CLDN3/VCAM1/SELP/ESAM/CD8A/NECTIN3/NRXN2/CLDN10/HLA-DRB1/ICOSLG/SELL/CD28/HLA-DPB1/NEO1/ITGAL/PTPRC/ITGA9/HLA-DQA1/ITGA4/CD226/SDC2/HLA-DMB/MPZL1/HLA-DMA/CD6/CD2/HLA-DRA/SELPLG/CD4/SPN/HLA-DOA/CLDN23/CNTN1/JAM3/OCLN/HLA-DPA1/NEGR1/CLDN18/CLDN2
KEGG_CELL_CYCLE	122	0.428359	1.83902	2.16772e-05	0.000664768	0.000482984	4447	tags=39% list=24% signal=29%	YWHAG/CHEK1/CDK7/TGFB1/SMAD3/CCNB1/CDC20/PLK1/CHEK2/E2F4/CCNE1/CDK1/CDKN2D/GSK3B/MAD1L1/SFN/TGFB2/CDKN1A/MAD2L2/MCM4/CDC27/RAD21/CCNB2/HDAC2/MCM5/ORC4/PRKDC/YWHAQ/CDC25B/YWHAE/SKP1/CCNA2/TTK/PKMYT1/MDM2/CDC45/CDK4/ORC3/CDC7/BUB1B/ZBTB17/SMC3/CDK6/CDK2/MCM7/CCNB3/MCM2
KEGG_MATURITY_ONSET_DIABETES_OF_THE_YOUNG	24	-0.661639	-2.18738	3.84524e-05	0.000900756	0.00065444	1065	tags=33% list=6% signal=31%	MNX1/HHEX/HNF1A/FOXA3/PDX1/HNF4G/HNF4A/HNF1B
KEGG_DRUG_METABOLISM_CYTOCHROME_P450	55	-0.512289	-2.08692	3.91633e-05	0.000900756	0.00065444	3323	tags=45% list=18% signal=37%	MGST2/GSTK1/UGT2B7/UGT2B15/GSTM2/MGST3/GSTM5/GSTA1/CYP2B6/MAOA/CYP3A5/CYP2C9/FMO4/FMO3/GSTA4/UGT2A3/MAOB/FMO5/FMO2/CYP2C19/GSTM3/CYP2C18/GSTM4/ADH1C/ADH1B
KEGG_ECM_RECEPTOR_INTERACTION	80	0.469439	1.89162	6.17917e-05	0.0012633	0.000917842	2487	tags=32% list=13% signal=28%	ITGA5/ITGA3/LAMA5/LAMB3/TNC/LAMC2/CD44/FN1/ITGB4/LAMA3/IBSP/ITGB3/SPP1/COL5A3/SDC1/ITGB7/LAMA1/LAMB2/LAMB1/ITGA2/COL6A6/LAMA4/TNR/COL6A1/LAMC3/COL6A2
KEGG_BLADDER_CANCER	39	0.574517	1.98784	7.73454e-05	0.00142315	0.00103399	3250	tags=36% list=18% signal=30%	VEGFC/MAP2K1/VEGFA/CXCL8/MMP9/HRAS/CDKN1A/TYMP/MAPK1/MDM2/CDK4/RASSF1/KRAS/RAF1
KEGG_RNA_DEGRADATION	57	0.510248	1.92698	0.000126389	0.00211414	0.00153602	4452	tags=46% list=24% signal=35%	ENO2/ENO1/EXOSC9/HSPA9/PATL1/PARN/XRN2/CNOT1/HSPD1/CNOT8/EXOSC10/EDC3/EDC4/EXOSC8/LSM6/EXOSC7/SKIV2L/CNOT2/DCP1B/LSM2/ENO3/EXOSC4/ZCCHC7/LSM7/TENT4A/EXOSC2
KEGG_VASCULAR_SMOOTH_MUSCLE_CONTRACTION	106	-0.381845	-1.74988	0.000251897	0.00386242	0.00280622	3011	tags=36% list=16% signal=30%	AGTR1/ADCY2/CALD1/PRKG1/MYL9/MAPK3/ADCY6/CALCRL/PRKCD/ADCY4/ROCK1/ARHGEF12/GUCY1B1/ITPR1/ROCK2/PRKCH/PLCB1/RAMP3/IRAG1/RAMP1/PLA2G4A/PLA2G12A/KCNMB1/PLA2G2A/MYLK/PPP1CC/MYH11/PRKACA/ARHGEF11/GUCY1A1/RAMP2/GNAQ/PPP1R14A/ADCY9/PLCB4/CACNA1D/PPP1R12B/PRKACB
KEGG_METABOLISM_OF_XENOBIOTICS_BY_CYTOCHROME_P450	56	-0.468717	-1.91535	0.000410763	0.00581388	0.00422404	3323	tags=41% list=18% signal=34%	MGST2/GSTK1/UGT2B7/AKR1C3/UGT2B15/EPHX1/CYP1B1/GSTM2/MGST3/GSTM5/GSTA1/CYP2B6/CYP3A5/CYP2C9/GSTA4/UGT2A3/CYP2C19/CYP2S1/GSTM3/CYP2C18/GSTM4/ADH1C/ADH1B
KEGG_FATTY_ACID_METABOLISM	41	-0.510431	-1.9275	0.000528253	0.00694276	0.00504422	1902	tags=27% list=10% signal=24%	EHHADH/ACAA2/ACSL5/ACAT1/ACADM/HADH/CPT1A/ADH1C/ALDH9A1/ADH1B/ALDH2
KEGG_AMINOACYL_TRNA_BIOSYNTHESIS	38	0.525915	1.82225	0.000646778	0.00772183	0.00561025	5579	tags=58% list=30% signal=40%	DARS1/AARS1/YARS2/GARS1/TARS1/KARS1/SARS1/FARS2/HARS1/RARS1/HARS2/CARS1/PARS2/LARS1/WARS1/YARS1/SARS2/EARS2/CARS2/NARS2/RARS2/IARS1
KEGG_BUTANOATE_METABOLISM	34	-0.532507	-1.90931	0.000671463	0.00772183	0.00561025	2303	tags=35% list=12% signal=31%	ABAT/BDH1/AACS/EHHADH/ACSM3/ACAT1/OXCT1/AKR1B10/HADH/HMGCS2/ALDH9A1/ALDH2
KEGG_GLYCOLYSIS_GLUCONEOGENESIS	62	0.464305	1.7919	0.000755613	0.0081784	0.00594197	2166	tags=32% list=12% signal=29%	GAPDH/ENO2/ENO1/ALDOC/TPI1/PGAM1/ALDOA/GPI/LDHA/PFKP/HK2/PKM/PGK1/DLAT/HK1/PGAM2/PGM1/HK3/PGAM4/PDHA2
KEGG_PATHWAYS_IN_CANCER	319	0.302775	1.46388	0.000864558	0.0088377	0.00642099	3406	tags=27% list=18% signal=23%	WNT7B/VEGFC/SLC2A1/ITGA3/MAP2K1/LAMA5/LAMB3/PDGFB/VEGFA/LAMC2/PPARD/CXCL8/TRAF2/MMP9/FGF11/MET/MSH6/CRKL/BIRC5/TFG/FN1/TGFA/TGFB1/SMAD3/LAMA3/HRAS/IGF1R/HSP90B1/NFKB2/BID/CCNE1/BCL2L1/FZD6/RELA/GSK3B/TGFB2/IL6/CDKN1A/ELOC/RAC3/LAMA1/CKS1B/LAMB2/ETS1/RXRB/NFKBIA/RXRA/EGLN3/FGF21/NKX3-1/LAMB1/MAPK1/FZD2/HSP90AB1/TCF7L1/HDAC2/IKBKG/ITGA2/FGF23/CUL2/LAMA4/FGF1/DVL2/BCR/FGF16/STK4/LAMC3/WNT10A/BIRC2/F…
KEGG_PRIMARY_IMMUNODEFICIENCY	35	-0.526605	-1.9083	0.00097275	0.00942031	0.00684428	2423	tags=43% list=13% signal=37%	CD79A/BTK/CD8A/RFXAP/IL7R/LCK/IL2RG/PTPRC/CD4/CIITA/CD3D/CD3E/RFX5/BLNK/DCLRE1C
KEGG_PROPANOATE_METABOLISM	32	-0.524273	-1.86388	0.00129237	0.0118898	0.00863846	2951	tags=44% list=16% signal=37%	ACSS2/MLYCD/ACACB/HIBCH/ABAT/EHHADH/ACSS3/ACAT1/ACADM/ALDH6A1/PCCA/ALDH9A1/ACSS1/ALDH2
KEGG_SMALL_CELL_LUNG_CANCER	84	0.417077	1.69899	0.00142189	0.0124585	0.00905163	3376	tags=33% list=18% signal=27%	ITGA3/LAMA5/LAMB3/LAMC2/TRAF2/FN1/LAMA3/CCNE1/BCL2L1/RELA/LAMA1/CKS1B/LAMB2/RXRB/NFKBIA/RXRA/LAMB1/IKBKG/ITGA2/LAMA4/LAMC3/BIRC2/TRAF4/PTGS2/RXRG/CDK4/TRAF3/COL4A6
KEGG_LINOLEIC_ACID_METABOLISM	25	-0.578638	-1.92487	0.00175107	0.0146453	0.0106405	1426	tags=52% list=8% signal=48%	PLA2G5/CYP3A43/PLA2G1B/PLA2G2D/PLA2G4A/PLA2G12A/CYP3A5/PLA2G2A/CYP2C9/CYP2J2/AKR1B10/CYP2C19/CYP2C18
KEGG_CHEMOKINE_SIGNALING_PATHWAY	179	-0.307238	-1.53942	0.0020324	0.0162592	0.011813	3287	tags=31% list=18% signal=26%	CCR6/CCR8/CXCL3/WAS/GSK3A/ADCY2/CRK/CCL28/PREX1/MAPK3/ADCY6/STAT1/DOCK2/CXCL10/CXCL13/RASGRP2/PRKCD/ADCY4/WASL/GRK3/CXCL11/ROCK1/CXCL12/CCR5/STAT5B/ROCK2/GRK5/CCR7/PLCB1/CCL24/PIK3R3/CCL15/CXCL9/GNG7/PIK3R1/ITK/CCL22/CCR2/SHC2/ELMO1/GNG11/CCL5/CCR4/CCL19/PRKACA/SOS1/PIK3CG/CX3CR1/ARRB1/JAK2/ADCY9/PLCB4/GNG12/CXCL14/PRKACB/CXCL16
KEGG_HISTIDINE_METABOLISM	29	-0.534529	-1.87063	0.00219811	0.0168522	0.0122439	1309	tags=31% list=7% signal=29%	MAOA/DDC/MAOB/LCMT2/ACY3/HNMT/ALDH9A1/AOC1/ALDH2
KEGG_RENAL_CELL_CARCINOMA	67	0.42504	1.66036	0.00242909	0.0178781	0.0129892	1569	tags=24% list=9% signal=22%	VEGFC/SLC2A1/MAP2K1/PDGFB/VEGFA/MET/CRKL/TGFA/TGFB1/HRAS/PAK2/TGFB2/ELOC/ETS1/EGLN3/MAPK1
KEGG_VALINE_LEUCINE_AND_ISOLEUCINE_DEGRADATION	44	-0.46055	-1.78263	0.00261614	0.0185142	0.0134514	2626	tags=34% list=14% signal=29%	DLD/HIBCH/ABAT/EHHADH/ACAA2/MCCC2/ACAT1/OXCT1/ACADM/ALDH6A1/PCCA/HADH/HMGCS2/ALDH9A1/ALDH2
KEGG_PHOSPHATIDYLINOSITOL_SIGNALING_SYSTEM	73	-0.384767	-1.67121	0.00381509	0.0248952	0.0180875	4799	tags=45% list=26% signal=34%	PRKCA/INPP5E/CDIPT/PLCB2/INPP5K/PI4KB/DGKI/INPP5B/PIK3R5/DGKH/PLCE1/PI4KA/PIP5K1C/PIP4K2B/PLCG2/INPP4A/DGKQ/ITPKB/ITPR1/PIK3C2G/INPP5D/PLCB1/PIK3R3/INPP5A/PIK3R1/PTEN/PIK3CG/SYNJ1/IMPA2/PLCB4/PIP5K1B/PIK3C2B/PIP4K2A
KEGG_PENTOSE_PHOSPHATE_PATHWAY	27	0.547037	1.7587	0.0038499	0.0248952	0.0180875	2367	tags=41% list=13% signal=36%	ALDOC/ALDOA/GPI/PFKP/TALDO1/PGLS/TKT/PGM1/RBKS/G6PD/DERA
KEGG_PYRIMIDINE_METABOLISM	91	0.387023	1.59946	0.00392371	0.0248952	0.0180875	3596	tags=40% list=19% signal=32%	UPP1/NT5E/CDA/TYMS/POLR2C/TXNRD1/POLD2/ENTPD4/POLR3G/NME7/DTYMK/NT5M/TYMP/POLR3D/UCKL1/POLR2H/POLR3H/NME4/POLR2F/POLR2J/RRM1/POLR1H/NT5C/POLR2E/POLR1D/CAD/POLR2B/NME3/POLR2G/POLD4/NUDT2/UCK1/PRIM2/POLE4/RRM2/POLR2L
KEGG_ASTHMA	29	-0.512813	-1.79464	0.00424033	0.0260074	0.0188955	2520	tags=38% list=14% signal=33%	HLA-DOB/FCER1A/HLA-DRB1/HLA-DPB1/HLA-DQA1/HLA-DMB/HLA-DMA/HLA-DRA/MS4A2/HLA-DOA/HLA-DPA1
KEGG_NOD_LIKE_RECEPTOR_SIGNALING_PATHWAY	60	0.421007	1.6134	0.00552022	0.0327652	0.0238054	3310	tags=37% list=18% signal=30%	CXCL8/MAPK13/HSP90B1/RIPK2/RELA/IL6/NFKBIA/IL18/MAPK1/HSP90AB1/NOD2/IKBKG/MAPK12/MAPK14/IL1B/BIRC2/MAPK11/PYCARD/HSP90AA1/CASP8/TAB1/TAB2
KEGG_INTESTINAL_IMMUNE_NETWORK_FOR_IGA_PRODUCTION	46	-0.43241	-1.70306	0.005798	0.0333385	0.0242219	2520	tags=37% list=14% signal=32%	CCL28/HLA-DOB/CXCL12/IL15RA/HLA-DRB1/ICOSLG/CD28/HLA-DPB1/TNFSF13B/HLA-DQA1/ITGA4/HLA-DMB/HLA-DMA/HLA-DRA/HLA-DOA/HLA-DPA1/PIGR
KEGG_PEROXISOME	76	-0.371692	-1.63058	0.00629192	0.0350822	0.0254888	5147	tags=58% list=28% signal=42%	AMACR/PAOX/ACAA1/PIPOX/HAO1/DAO/CRAT/PEX3/PEX7/PEX11A/NUDT19/AGPS/ACSL1/PEX26/CAT/NUDT12/ACOX1/DECR2/ACOX2/PEX1/GSTK1/PXMP2/EPHX2/PMVK/MLYCD/CROT/MPV17L/ABCD2/IDH1/PEX19/FAR1/EHHADH/SLC27A2/ABCD3/SCP2/GNPAT/ACSL5/PHYH/BAAT/SOD1/HSD17B4/PEX2/FAR2/PEX11B
KEGG_FRUCTOSE_AND_MANNOSE_METABOLISM	33	0.489223	1.63563	0.00656421	0.0355239	0.0258097	1799	tags=33% list=10% signal=30%	PFKFB4/ALDOC/TPI1/ALDOA/PFKP/HK2/PHPT1/GMPPA/PFKFB3/HK1/HK3
KEGG_ARACHIDONIC_ACID_METABOLISM	54	-0.405516	-1.64706	0.00739761	0.0388903	0.0282556	4057	tags=44% list=22% signal=35%	PLA2G5/CYP4F2/GGT7/PLA2G1B/ALOX5/PLA2G2D/EPHX2/AKR1C3/GGT6/PTGIS/PLA2G4A/PLA2G12A/CYP2B6/PLA2G2A/CYP2C9/CYP2J2/TBXAS1/PTGDS/GPX3/HPGDS/CYP2C19/CYP2C18/CYP2U1/GPX2
KEGG_VIRAL_MYOCARDITIS	69	-0.369844	-1.5773	0.00812085	0.0412904	0.0299993	1648	tags=26% list=9% signal=24%	CASP3/HLA-DRB1/LAMA2/CD28/HLA-DPB1/SGCD/MYH14/ITGAL/HLA-DQA1/CXADR/HLA-DMB/MYH11/HLA-DMA/HLA-DRA/HLA-DOA/HLA-DPA1/DMD/DAG1
KEGG_P53_SIGNALING_PATHWAY	67	0.39482	1.54231	0.00830295	0.0412904	0.0299993	1780	tags=30% list=10% signal=27%	PERP/CHEK1/SERPINE1/CCNB1/TP73/BID/CHEK2/CCNE1/CDK1/SERPINB5/DDB2/PMAIP1/SFN/CDKN1A/GTSE1/STEAP3/CCNB2/SIAH1/MDM4/CCNG2
KEGG_INOSITOL_PHOSPHATE_METABOLISM	54	-0.398063	-1.61679	0.00947081	0.0458586	0.0333184	3316	tags=37% list=18% signal=30%	PLCE1/PI4KA/PIP5K1C/PIP4K2B/PLCG2/INPP4A/ITPKB/MINPP1/PIK3C2G/PLCB1/INPP5A/PTEN/ALDH6A1/PIK3CG/SYNJ1/IMPA2/PLCB4/PIP5K1B/PIK3C2B/PIP4K2A

## Sheet: S10
Table S10 GSEA enrichment analysis of of ICGC cohort
ID	setSize	enrichmentScore	NES	pvalue	p.adjust	qvalues	rank	leading_edge	core_enrichment
KEGG_COMPLEMENT_AND_COAGULATION_CASCADES	69	0.653774	2.47811	2.37914e-10	4.37762e-08	3.60627e-08	1246	tags=33% list=7% signal=31%	SERPINC1/C9/MBL2/KNG1/F2/F9/CPB2/F13B/PLG/C8A/C8B/FGB/SERPIND1/SERPINF2/MASP2/PLAU/FGA/F7/FGG/SERPINE1/F3/THBD/C5AR1
KEGG_FOCAL_ADHESION	197	0.477427	2.12331	8.5105e-10	7.82966e-08	6.45006e-08	3144	tags=37% list=18% signal=31%	PGF/LAMC2/PDGFB/EGF/FN1/ITGB7/IBSP/LAMA4/ITGA5/LAMA1/COL6A2/TNC/COL5A3/COL6A1/VEGFA/LAMB3/MAP2K1/ITGB3/VEGFC/FLT1/FLT4/ACTN2/ITGA2/ACTN3/LAMB1/AKT3/HRAS/PXN/COL6A3/SPP1/ITGA3/RAC2/THBS1/PIK3CA/LAMC1/PAK2/IGF1R/SHC3/COL1A1/COL11A1/COL5A1/COL4A2/SHC1/PIK3CD/ITGB1/EGFR/DOCK1/PIK3R5/COL4A1/VWF/BIRC3/LAMA5/ACTG1/PARVB/ITGA10/LAMB4/THBS2/VAV1/PTK2/ITGB4/ITGA2B/ILK/TLN1/CAV1/COL5A2/LAMC3/PDGFRB/GRB2/ITG…
KEGG_ECM_RECEPTOR_INTERACTION	84	0.607999	2.39478	1.44687e-09	8.87415e-08	7.31051e-08	3117	tags=52% list=18% signal=43%	LAMC2/FN1/ITGB7/IBSP/LAMA4/ITGA5/LAMA1/COL6A2/TNC/COL5A3/COL6A1/LAMB3/ITGB3/CD44/ITGA2/LAMB1/GP1BB/COL6A3/SPP1/ITGA3/THBS1/LAMC1/COL1A1/CD36/COL11A1/COL5A1/AGRN/COL4A2/ITGB1/SDC2/COL4A1/VWF/LAMA5/ITGA10/LAMB4/THBS2/ITGB4/HSPG2/ITGA2B/COL5A2/LAMC3/ITGB5/COL1A2/COL3A1
KEGG_RIBOSOME	87	0.558651	2.20805	5.88851e-08	2.70872e-06	2.23144e-06	5051	tags=66% list=29% signal=47%	RPS28/RPL3L/RPL35A/RPL31/RPL4/RPS17/RPL6/RPS4Y1/RPL30/RPL12/RPS7/RPL5/RPL26L1/RPLP0/RPS5/RPL10/RPS20/RPL37A/RPS10/RSL24D1/RPL38/RPL35/RPS24/RPS9/RPS18/RPL7/RPS12/RPS23/RPL27/RPL18A/RPL17/RPL13/RPS8/RPL22L1/RPL8/RPL28/RPS2/RPL23/RPS15A/RPS27A/RPL24/RPL3/RPS3A/RPL41/RPL37/RPS21/RPL7A/RPL10A/FAU/RPL13A/RPL36/RPL22/UBA52/RPS19/RPL18/RPS25/RPL36A
KEGG_OLFACTORY_TRANSDUCTION	276	0.383221	1.79377	1.81869e-06	6.69278e-05	5.5135e-05	4306	tags=24% list=24% signal=18%	OR4D6/OR7C2/OR8K5/OR8G5/GUCA1A/OR52E2/OR2M3/CAMK2A/OR1B1/OR4N4/OR2AE1/OR2L3/OR13A1/OR5AN1/OR51I1/OR2AG2/OR51E1/OR9A2/GUCA1B/CAMK2B/PRKX/OR2C1/OR7D2/PDC/OR7C1/OR10A3/OR4F17/OR10J1/OR1J1/OR4F3/OR2A42/OR4F5/OR2A14/OR2B3/OR4C11/OR4K2/OR2D2/ARRB2/OR10H4/OR1D2/OR2D3/OR2M2/OR2W1/OR4C13/OR4D1/OR4D10/OR4K17/OR4K5/OR4M1/OR4P4/OR51A4/OR51L1/OR52J3/OR52M1/OR52R1/OR5D13/OR5M8/OR5M9/OR6C3/OR6C75/OR6T1/OR8D2/OR…
KEGG_VALINE_LEUCINE_AND_ISOLEUCINE_DEGRADATION	43	-0.595516	-2.14778	7.37138e-06	0.000204235	0.000168249	3843	tags=60% list=22% signal=47%	HIBADH/ACAT1/HMGCL/ACAA2/ABAT/ACADS/ACADM/DBT/ALDH3A2/ACAD8/PCCB/DLD/ACADSB/BCKDHB/HMGCS1/ALDH7A1/ACAA1/MCCC2/ALDH9A1/ALDH6A1/PCCA/ALDH2/ACAT2/HADH/OXCT1/HIBCH
KEGG_BUTANOATE_METABOLISM	34	-0.634048	-2.16307	7.76982e-06	0.000204235	0.000168249	3758	tags=68% list=21% signal=53%	ACAT1/AACS/HMGCL/BDH2/GAD1/ALDH5A1/ABAT/ACADS/ALDH3A2/HMGCS1/ALDH7A1/GAD2/BDH1/ACSM1/ALDH9A1/ALDH2/ACAT2/HADH/PDHB/ACSM3/OXCT1/L2HGDH/AKR1B10
KEGG_PROPANOATE_METABOLISM	30	-0.631084	-2.08327	3.10297e-05	0.000713682	0.00058793	3193	tags=53% list=18% signal=44%	SUCLG1/ABAT/ACADM/ALDH3A2/PCCB/ALDH7A1/ALDH9A1/SUCLG2/ALDH6A1/PCCA/ALDH2/ACAT2/SUCLA2/ACSS2/ACSS1/HIBCH
KEGG_STARCH_AND_SUCROSE_METABOLISM	51	0.499089	1.77778	0.000931765	0.0190494	0.0156929	1455	tags=24% list=8% signal=22%	AMY1C/UGT2B10/GYS2/UGT2B4/G6PC/HK3/GBE1/UGDH/HK2/GAA/PYGL/UGT1A4
KEGG_REGULATION_OF_ACTIN_CYTOSKELETON	208	0.336509	1.51562	0.00236015	0.0361328	0.0297661	2775	tags=25% list=16% signal=21%	F2/FGF21/PDGFB/EGF/FN1/ITGB7/ITGAE/ITGA5/MAP2K1/ITGB3/ITGAM/ITGAX/SSH1/GNA12/ACTN2/ITGA2/ACTN3/HRAS/PXN/ARHGEF4/ITGA3/RAC2/PIK3CA/CD14/PAK2/FGF11/LIMK1/BAIAP2/RDX/ARPC1A/PIK3CD/ITGB1/EGFR/DOCK1/ARPC1B/PIK3R5/ITGB2/ITGAD/TIAM1/ACTG1/FGFR1/ITGA10/WAS/VAV1/PTK2/ITGB4/ITGA2B/MYH9/FGF1/FGD1/ARPC5L/PDGFRB
KEGG_RETINOL_METABOLISM	64	0.466586	1.74583	0.00240269	0.0361328	0.0297661	1585	tags=30% list=9% signal=27%	CYP2A6/UGT2B10/ADH1A/UGT2B4/CYP2A7/CYP4A11/RDH8/CYP2C8/ADH4/CYP4A22/CYP1A2/CYP1A1/CYP26B1/CYP2B6/DHRS9/ADH1B/UGT1A4/CYP3A43/RDH16
KEGG_TERPENOID_BACKBONE_BIOSYNTHESIS	15	-0.666647	-1.82376	0.0024896	0.0361328	0.0297661	4805	tags=67% list=27% signal=49%	HMGCS2/PDSS1/PMVK/ACAT1/FDPS/HMGCS1/IDI1/HMGCR/ACAT2/GGPS1
KEGG_BLADDER_CANCER	41	0.504444	1.72151	0.00255286	0.0361328	0.0297661	2468	tags=37% list=14% signal=32%	PGF/EGF/MMP9/VEGFA/MAP2K1/VEGFC/HRAS/THBS1/MDM2/CXCL8/CDKN2A/EGFR/TYMP/DAPK3/CDKN1A
KEGG_DRUG_METABOLISM_OTHER_ENZYMES	51	0.472129	1.68175	0.00286511	0.0376558	0.0310208	2367	tags=29% list=13% signal=26%	CYP2A6/UGT2B10/DPYS/UGT2B4/CYP2A7/UPP1/CDA/UPB1/DPYD/UGT1A4/GMPS/CYP3A43/CYP3A4/TYMP/UGT2A1
KEGG_TYROSINE_METABOLISM	40	0.511576	1.73614	0.00378029	0.0463716	0.0382009	2336	tags=38% list=13% signal=33%	HPD/ADH1A/TAT/ADH4/METTL2B/MIF/ALDH3B2/COMT/FAH/ADH1B/IL4I1/DCT/DBH/AOC3/AOX1
KEGG_SMALL_CELL_LUNG_CANCER	83	0.399948	1.57557	0.00418257	0.0471741	0.038862	2838	tags=33% list=16% signal=27%	LAMC2/FN1/LAMA4/LAMA1/LAMB3/ITGA2/LAMB1/AKT3/ITGA3/PTGS2/CDK6/PIK3CA/LAMC1/COL4A2/PIK3CD/ITGB1/RXRA/TRAF2/PIK3R5/COL4A1/BIRC3/LAMA5/LAMB4/PTK2/ITGA2B/LAMC3/RELA
KEGG_GLYCOSAMINOGLYCAN_BIOSYNTHESIS_CHONDROITIN_SULFATE	22	0.600796	1.79172	0.00449496	0.0471741	0.038862	3054	tags=55% list=17% signal=45%	CHST11/B3GAT3/CSGALNACT1/CHST3/CHSY1/XYLT2/CHST7/B3GALT6/DSE/CHST15/CHSY3/CHPF
KEGG_PEROXISOME	78	-0.397505	-1.58265	0.00469624	0.0471741	0.038862	3884	tags=50% list=22% signal=39%	PXMP2/IDH2/PMVK/ACSL4/ACOX1/HMGCL/HACL1/MPV17L/PRDX1/ABCD2/ACSL3/PHYH/NUDT19/CAT/SLC27A2/PEX19/ABCD3/PEX7/DECR2/EPHX2/HSD17B4/ECH1/ECI2/AGPS/CROT/PEX11A/ACSL5/PXMP4/PEX11G/PECR/ACAA1/PEX6/AMACR/IDH1/PEX11B/NUDT12/GSTK1/SOD1/SCP2
KEGG_CYTOKINE_CYTOKINE_RECEPTOR_INTERACTION	251	0.30682	1.41302	0.00487124	0.0471741	0.038862	2258	tags=22% list=13% signal=19%	CCL7/PPBP/TNFRSF10D/INHBC/PDGFB/EGF/LTBR/IL1RAP/OSMR/VEGFA/TNFRSF1A/CCL8/TGFB1/INHBE/CCL13/IL11/VEGFC/EPOR/FLT1/LIF/FLT4/IL1A/GDF5/CSF2/IL20RB/TNFRSF6B/IL24/RELT/TNFRSF4/TNFRSF10C/IL23A/INHBB/CCR1/CXCL8/CCL19/IL3RA/EDA2R/CCL2/CXCL12/TNFRSF10A/TNFRSF10B/EGFR/IL17RA/CCL20/IL17B/CLCF1/TNFRSF12A/LEP/EPO/ACVR2B/IL2RA/TGFB3/IL12RB1/IL4R

[truncated: 1 more sheets: S11]
